# Supplementary material for: High-efficiency bio-inspired hybrid multi-generation photovoltaic leaf
Source: Nat Commun. 2023 Jun 8;14:3344. doi: 10.1038/s41467-023-38984-7 (PMC10250451; doi:10.1038/s41467-023-38984-7)
Supplement: Supplementary file 3 — Source Data [file 41467_2023_38984_MOESM3_ESM.xlsx]

## Sheet: Fig. 2b
	Time (s)	PV-leaf (°C)	PV (°C)	Ambient (°C)
	1	21.6	24.8	22.1
	2	21.7	25.2	22.1
	3	21.8	25.4	22.1
	4	21.9	25.8	22.2
	5	21.9	25.9	22.2
	6	22.1	26	22.2
	7	22.2	26.2	22.2
	8	22.3	26.3	22.2
	9	22.3	26.4	22.4
	10	22.4	26.6	22.7
	11	22.5	26.7	22.9
	12	22.5	26.8	23
	13	22.6	27.1	23.1
	14	22.7	27.2	23.2
	15	22.8	27.3	23.3
	16	22.9	27.4	23.5
	17	23	27.5	23.6
	18	23	27.7	23.7
	19	23.1	27.8	23.8
	20	23.2	27.9	23.8
	21	23.2	28	23.7
	22	23.3	28.2	23.7
	23	23.4	28.3	23.6
	24	23.5	28.4	23.7
	25	23.6	28.5	23.7
	26	23.6	28.6	23.6
	27	23.7	28.7	23.7
	28	23.8	28.8	23.6
	29	23.8	28.9	23.6
	30	23.9	29	23.6
	31	23.9	29.1	23.6
	32	24	29.2	23.5
	33	24.1	29.3	23.6
	34	24.2	29.4	23.6
	35	24.3	29.5	23.7
	36	24.3	29.6	23.6
	37	24.4	29.7	23.7
	38	24.4	29.8	23.7
	39	24.5	29.9	23.7
	40	24.6	30.1	23.8
	41	24.6	30.2	23.8
	42	24.7	30.3	23.9
	43	24.8	30.4	23.8
	44	24.8	30.5	23.9
	45	24.9	30.6	23.9
	46	24.9	30.7	23.9
	47	25	30.7	23.9
	48	25	30.8	24
	49	25.1	31	24
	50	25.1	31.1	24
	51	25.2	31.2	23.9
	52	25.3	31.2	23.9
	53	25.3	31.3	23.8
	54	25.4	31.4	23.9
	55	25.4	31.5	23.9
	56	25.5	31.6	24
	57	25.5	31.7	24.1
	58	25.6	31.9	24
	59	25.6	32	24
	60	25.7	32.1	23.8
	61	25.8	32.2	23.7
	62	25.8	32.3	23.7
	63	25.9	32.4	23.6
	64	25.9	32.5	23.6
	65	26	32.6	23.6
	66	26	32.6	23.6
	67	26.1	32.8	23.6
	68	26.1	32.9	23.6
	69	26.2	33	23.7
	70	26.2	33.1	23.8
	71	26.3	33.2	23.8
	72	26.3	33.3	23.8
	73	26.4	33.4	23.8
	74	26.4	33.5	23.8
	75	26.4	33.5	23.8
	76	26.5	33.7	23.9
	77	26.5	33.8	24.1
	78	26.6	33.9	24.2
	79	26.7	34	24.2
	80	26.7	34.1	24.2
	81	26.8	34.2	24.2
	82	26.8	34.3	24.3
	83	26.9	34.3	24.4
	84	26.9	34.4	24.4
	85	26.9	34.6	24.5
	86	27	34.7	24.6
	87	27.1	34.8	24.8
	88	27.1	34.9	25
	89	27.2	35	25
	90	27.2	35	25.2
	91	27.3	35.1	25.3
	92	27.3	35.2	25.4
	93	27.4	35.3	25.4
	94	27.4	35.5	25.4
	95	27.5	35.6	25.4
	96	27.5	35.7	25.7
	97	27.6	35.7	25.7
	98	27.6	35.8	25.8
	99	27.7	35.9	25.9
	100	27.7	36	26
	101	27.8	36.1	26.1
	102	27.8	36.2	26.3
	103	27.9	36.3	26.2
	104	27.9	36.4	26.2
	105	28	36.5	26
	106	28	36.6	26
	107	28.1	36.7	26.1
	108	28.1	36.7	26.1
	109	28.2	36.8	26.1
	110	28.2	36.9	26.3
	111	28.3	37	26.3
	112	28.3	37.2	26.4
	113	28.4	37.2	26.4
	114	28.4	37.3	26.5
	115	28.5	37.4	26.5
	116	28.5	37.5	26.6
	117	28.5	37.6	26.5
	118	28.6	37.6	26.5
	119	28.6	37.7	26.6
	120	28.7	37.8	26.7
	121	28.7	38	26.8
	122	28.8	38	27
	123	28.8	38.1	27.1
	124	28.9	38.2	27.2
	125	28.9	38.3	27.2
	126	28.9	38.4	27.1
	127	29	38.4	27.1
	128	29	38.5	27.1
	129	29.1	38.6	27.1
	130	29.1	38.7	27
	131	29.2	38.8	27
	132	29.2	38.9	27
	133	29.3	39	27
	134	29.3	39.1	27
	135	29.3	39.1	27
	136	29.3	39.2	26.8
	137	29.4	39.3	26.9
	138	29.4	39.4	27
	139	29.4	39.5	27
	140	29.5	39.6	27.2
	141	29.5	39.7	27
	142	29.5	39.8	26.8
	143	29.6	39.8	26.8
	144	29.6	39.9	26.7
	145	29.6	40	26.7
	146	29.7	40	26.6
	147	29.7	40.1	26.5
	148	29.7	40.2	26.2
	149	29.8	40.3	26.1
	150	29.8	40.3	26
	151	29.8	40.3	26.1
	152	29.9	40.4	26.3
	153	29.9	40.5	26.3
	154	29.9	40.5	26.2
	155	30	40.6	26.4
	156	30	40.7	26.2
	157	30	40.8	26.2
	158	30.1	40.8	26.2
	159	30.1	40.9	25.9
	160	30.2	41	25.9
	161	30.2	41	25.7
	162	30.2	41.1	25.4
	163	30.2	41.2	25.3
	164	30.3	41.2	25.3
	165	30.3	41.3	25.2
	166	30.3	41.4	25.3
	167	30.4	41.5	25.5
	168	30.4	41.5	25.6
	169	30.4	41.6	25.8
	170	30.5	41.7	26.2
	171	30.5	41.7	26.7
	172	30.6	41.8	27
	173	30.6	41.8	26.7
	174	30.6	41.9	26.5
	175	30.7	42	26.5
	176	30.7	42.1	26.4
	177	30.7	42.2	26.1
	178	30.8	42.2	26
	179	30.8	42.3	25.9
	180	30.8	42.3	25.7
	181	30.8	42.4	25.6
	182	30.9	42.5	25.7
	183	30.9	42.5	25.6
	184	30.9	42.6	25.6
	185	30.9	42.7	25.6
	186	31	42.8	25.7
	187	31	42.8	25.6
	188	31	42.9	25.5
	189	31	42.9	25.6
	190	31.1	43	25.6
	191	31.1	43	25.6
	192	31.1	43.1	25.7
	193	31.1	43.2	25.8
	194	31.2	43.3	25.9
	195	31.2	43.3	26.2
	196	31.2	43.4	26.2
	197	31.3	43.5	26.3
	198	31.3	43.5	26.4
	199	31.3	43.6	26.5
	200	31.3	43.6	26.6
	201	31.4	43.7	26.9
	202	31.4	43.8	27
	203	31.4	43.8	27.1
	204	31.5	43.9	27.3
	205	31.5	43.9	27.4
	206	31.5	44	27.5
	207	31.5	44.1	27.5
	208	31.6	44.1	27.6
	209	31.6	44.2	27.6
	210	31.6	44.3	27.7
	211	31.6	44.4	27.8
	212	31.7	44.4	27.9
	213	31.7	44.5	28.1
	214	31.7	44.5	28.3
	215	31.8	44.6	28.5
	216	31.8	44.6	28.5
	217	31.8	44.7	28.6
	218	31.8	44.7	28.7
	219	31.8	44.8	28.9
	220	31.9	44.9	29
	221	31.9	45	29.1
	222	32	45.1	29.4
	223	32	45.2	29.4
	224	32	45.2	29.4
	225	32	45.3	29.5
	226	32	45.4	29.5
	227	32.1	45.5	29.6
	228	32.1	45.5	29.7
	229	32.1	45.7	29.8
	230	32.1	45.7	29.8
	231	32.2	45.8	29.8
	232	32.2	45.9	29.8
	233	32.2	46	29.8
	234	32.2	46	29.8
	235	32.2	46.1	29.9
	236	32.3	46.2	29.9
	237	32.3	46.2	29.9
	238	32.3	46.3	29.9
	239	32.3	46.4	29.9
	240	32.4	46.5	29.9
	241	32.4	46.5	30
	242	32.4	46.6	30.1
	243	32.4	46.7	30.1
	244	32.4	46.7	30.2
	245	32.5	46.8	30.2
	246	32.5	46.8	30.3
	247	32.5	47	30.4
	248	32.5	47	30.4
	249	32.6	47	30.1
	250	32.6	47	30.1
	251	32.6	47.1	30
	252	32.6	47.1	30.1
	253	32.7	47.2	30.2
	254	32.7	47.2	30.3
	255	32.7	47.2	30.2
	256	32.7	47.3	30.3
	257	32.7	47.4	30.3
	258	32.8	47.4	30.4
	259	32.8	47.5	30.4
	260	32.8	47.5	30.5
	261	32.8	47.5	30.5
	262	32.9	47.6	30.5
	263	32.9	47.6	30.4
	264	32.9	47.7	30.4
	265	32.9	47.8	30.4
	266	32.9	47.8	30.5
	267	33	47.8	30.5
	268	33	47.9	30.5
	269	33	47.9	30.4
	270	33	47.9	30.3
	271	33	48	30.3
	272	33.1	48	30.4
	273	33.1	48.1	30.5
	274	33.1	48.1	30.5
	275	33.1	48.2	30.6
	276	33.2	48.2	30.7
	277	33.2	48.3	30.7
	278	33.2	48.3	30.6
	279	33.2	48.3	30.6
	280	33.2	48.4	30.6
	281	33.2	48.4	30.6
	282	33.3	48.5	30.7
	283	33.3	48.5	30.7
	284	33.3	48.6	30.8
	285	33.4	48.6	30.9
	286	33.4	48.7	30.9
	287	33.4	48.7	30.8
	288	33.4	48.7	30.8
	289	33.4	48.8	30.9
	290	33.5	48.8	30.9
	291	33.5	48.9	30.9
	292	33.5	48.9	30.8
	293	33.5	49	30.8
	294	33.5	49	30.9
	295	33.6	49.1	30.9
	296	33.6	49.1	30.9
	297	33.6	49.2	30.8
	298	33.6	49.2	30.9
	299	33.6	49.2	30.9
	300	33.6	49.3	30.9
	301	33.7	49.3	30.9
	302	33.7	49.4	30.9
	303	33.7	49.4	30.9
	304	33.7	49.5	31
	305	33.7	49.5	30.8
	306	33.8	49.5	30.8
	307	33.8	49.6	30.9
	308	33.8	49.6	31.1
	309	33.8	49.6	31.2
	310	33.8	49.7	31.2
	311	33.9	49.8	31.2
	312	33.9	49.8	31
	313	33.9	49.8	31.1
	314	33.9	49.9	31.1
	315	33.9	49.9	31.1
	316	34	50	31.1
	317	34	50	31.2
	318	34	50	31.3
	319	34	50.1	31.3
	320	34	50.1	31.4
	321	34.1	50.2	31.4
	322	34.1	50.2	31.4
	323	34.1	50.2	31.4
	324	34.1	50.3	31.5
	325	34.1	50.3	31.6
	326	34.1	50.4	31.7
	327	34.2	50.4	31.8
	328	34.2	50.5	31.9
	329	34.2	50.5	31.9
	330	34.2	50.5	32.1
	331	34.2	50.6	32.1
	332	34.2	50.6	32.2
	333	34.3	50.6	32.2
	334	34.3	50.7	32.3
	335	34.3	50.7	32.3
	336	34.3	50.7	32.4
	337	34.3	50.8	32.4
	338	34.3	50.8	32.4
	339	34.4	50.9	32.3
	340	34.4	50.9	32.2
	341	34.4	50.9	32.2
	342	34.4	51	32.1
	343	34.4	51	32.1
	344	34.5	51	32.2
	345	34.5	51.1	32.2
	346	34.5	51.1	32.1
	347	34.5	51.2	32.1
	348	34.5	51.2	32.2
	349	34.5	51.2	32.2
	350	34.5	51.3	32.2
	351	34.5	51.3	32.2
	352	34.6	51.3	32.2
	353	34.6	51.4	32.2
	354	34.6	51.4	32.1
	355	34.6	51.5	32
	356	34.6	51.5	32
	357	34.7	51.5	32
	358	34.7	51.6	32
	359	34.7	51.6	32.1
	360	34.7	51.6	32.2
	361	34.7	51.7	32.2
	362	34.7	51.7	32.3
	363	34.8	51.8	32.4
	364	34.8	51.8	32.4
	365	34.8	51.8	32.3
	366	34.8	51.9	32.2
	367	34.8	51.9	32.3
	368	34.8	51.9	32.3
	369	34.9	52	32.3
	370	34.9	52	32.1
	371	34.9	52	32.2
	372	34.9	52.1	32.2
	373	34.9	52.1	32.3
	374	35	52.2	32.1
	375	35	52.2	32
	376	35	52.2	31.9
	377	35	52.3	31.8
	378	35	52.3	31.8
	379	35	52.3	31.8
	380	35.1	52.3	31.9
	381	35.1	52.4	31.9
	382	35.1	52.4	31.9
	383	35.1	52.5	31.8
	384	35.1	52.5	31.8
	385	35.2	52.5	31.8
	386	35.2	52.6	31.8
	387	35.2	52.6	31.8
	388	35.2	52.6	31.8
	389	35.2	52.7	31.7
	390	35.2	52.7	31.7
	391	35.3	52.7	31.7
	392	35.3	52.8	31.6
	393	35.3	52.8	31.5
	394	35.3	52.8	31.5
	395	35.3	52.9	31.5
	396	35.3	52.9	31.6
	397	35.3	52.9	31.6
	398	35.3	52.9	31.7
	399	35.4	53	31.8
	400	35.4	53	31.9
	401	35.4	53.1	31.7
	402	35.4	53.1	31.5
	403	35.4	53.1	31.6
	404	35.4	53.2	31.7
	405	35.4	53.2	31.7
	406	35.5	53.2	31.8
	407	35.5	53.2	31.8
	408	35.5	53.3	31.8
	409	35.5	53.3	31.8
	410	35.5	53.4	31.8
	411	35.5	53.4	31.8
	412	35.5	53.4	31.9
	413	35.5	53.4	31.9
	414	35.6	53.4	32
	415	35.6	53.5	32.1
	416	35.6	53.5	32.3
	417	35.6	53.6	32.4
	418	35.6	53.6	32.4
	419	35.6	53.6	32.5
	420	35.6	53.7	32.5
	421	35.7	53.7	32.5
	422	35.7	53.7	32.5
	423	35.7	53.8	32.4
	424	35.7	53.8	32.4
	425	35.7	53.8	32.4
	426	35.7	53.9	32.4
	427	35.8	53.9	32.4
	428	35.8	53.9	32.5
	429	35.8	54	32.5
	430	35.8	54	32.5
	431	35.8	54	32.4
	432	35.8	54	32.4
	433	35.8	54.1	32.5
	434	35.9	54.1	32.5
	435	35.9	54.1	32.6
	436	35.9	54.2	32.6
	437	35.9	54.2	32.6
	438	35.9	54.3	32.6
	439	35.9	54.3	32.6
	440	35.9	54.3	32.6
	441	36	54.3	32.7
	442	36	54.4	32.7
	443	36	54.4	32.7
	444	36	54.4	32.7
	445	36	54.5	32.7
	446	36	54.5	32.6
	447	36.1	54.5	32.6
	448	36.1	54.6	32.5
	449	36.1	54.6	32.5
	450	36.1	54.6	32.5
	451	36.1	54.6	32.6
	452	36.1	54.7	32.6
	453	36.1	54.7	32.6
	454	36.1	54.7	32.6
	455	36.2	54.8	32.6
	456	36.2	54.8	32.6
	457	36.2	54.8	32.7
	458	36.2	54.8	32.7
	459	36.2	54.8	32.6
	460	36.2	54.9	32.6
	461	36.2	54.9	32.5
	462	36.2	54.9	32.5
	463	36.2	54.9	32.5
	464	36.3	55	32.5
	465	36.3	55	32.5
	466	36.3	55	32.5
	467	36.3	55	32.5
	468	36.3	55	32.4
	469	36.3	55.1	32.4
	470	36.3	55.1	32.4
	471	36.4	55.1	32.4
	472	36.4	55.2	32.4
	473	36.4	55.2	32.3
	474	36.4	55.2	32.3
	475	36.4	55.2	32.3
	476	36.4	55.3	32.3
	477	36.4	55.3	32.3
	478	36.5	55.3	32.3
	479	36.5	55.3	32.3
	480	36.5	55.4	32.2
	481	36.5	55.4	32.1
	482	36.5	55.4	32.1
	483	36.5	55.4	32.1
	484	36.5	55.4	32.1
	485	36.6	55.5	32.1
	486	36.6	55.5	32.1
	487	36.6	55.5	32.2
	488	36.6	55.5	32.2
	489	36.6	55.6	32.1
	490	36.6	55.6	32.1
	491	36.6	55.6	32.1
	492	36.6	55.7	32.1
	493	36.6	55.7	32.1
	494	36.6	55.7	32
	495	36.6	55.7	32
	496	36.7	55.8	32
	497	36.7	55.8	32.1
	498	36.7	55.8	32.2
	499	36.7	55.8	32.2
	500	36.7	55.8	32.1
	501	36.8	55.9	32.1
	502	36.8	55.9	32.1
	503	36.8	55.9	32.1
	504	36.9	55.9	32.2
	505	36.9	55.9	32.2
	506	36.9	55.9	32.2
	507	36.9	56	32.3
	508	37	56	32.3
	509	37	56	32.3
	510	37	56	32.3
	511	37.1	56.1	32.3
	512	37.1	56.1	32.3
	513	37.1	56.1	32.3
	514	37.2	56.1	32.3
	515	37.2	56.1	32.4
	516	37.2	56.2	32.4
	517	37.2	56.2	32.5
	518	37.2	56.2	32.5
	519	37.2	56.3	32.4
	520	37.2	56.3	32.4
	521	37.3	56.3	32.4
	522	37.3	56.3	32.4
	523	37.3	56.3	32.4
	524	37.3	56.4	32.4
	525	37.3	56.4	32.3
	526	37.3	56.4	32.3
	527	37.3	56.4	32.2
	528	37.3	56.4	32.3
	529	37.3	56.5	32.3
	530	37.4	56.5	32.3
	531	37.4	56.5	32.3
	532	37.4	56.5	32.4
	533	37.4	56.6	32.4
	534	37.4	56.6	32.4
	535	37.4	56.6	32.5
	536	37.4	56.6	32.5
	537	37.4	56.6	32.5
	538	37.4	56.7	32.5
	539	37.5	56.7	32.4
	540	37.5	56.7	32.4
	541	37.5	56.7	32.4
	542	37.5	56.7	32.4
	543	37.5	56.8	32.5
	544	37.5	56.8	32.5
	545	37.5	56.8	32.5
	546	37.5	56.8	32.5
	547	37.6	56.9	32.6
	548	37.6	56.9	32.7
	549	37.6	56.9	32.7
	550	37.6	56.9	32.7
	551	37.6	56.9	32.7
	552	37.6	57	32.7
	553	37.6	57	32.7
	554	37.6	57	32.8
	555	37.6	57.1	32.8
	556	37.7	57.1	32.9
	557	37.7	57.1	32.8
	558	37.7	57.1	32.8
	559	37.7	57.1	32.7
	560	37.7	57.2	32.7
	561	37.7	57.2	32.7
	562	37.7	57.2	32.7
	563	37.7	57.2	32.8
	564	37.7	57.2	32.8
	565	37.8	57.3	32.8
	566	37.8	57.3	32.8
	567	37.8	57.3	32.9
	568	37.8	57.3	32.9
	569	37.8	57.3	32.8
	570	37.8	57.3	32.8
	571	37.8	57.4	32.8
	572	37.8	57.4	32.7
	573	37.8	57.4	32.7
	574	37.9	57.4	32.7
	575	37.9	57.4	32.7
	576	37.9	57.4	32.7
	577	37.9	57.5	32.8
	578	37.9	57.5	32.8
	579	37.9	57.5	32.7
	580	37.9	57.5	32.7
	581	38	57.5	32.7
	582	38	57.6	32.6
	583	38	57.6	32.6
	584	38	57.6	32.5
	585	38	57.6	32.6
	586	38	57.6	32.7
	587	38.1	57.6	32.7
	588	38.1	57.7	32.7
	589	38.1	57.7	32.5
	590	38.1	57.7	32.6
	591	38.2	57.7	32.7
	592	38.2	57.8	32.8
	593	38.2	57.8	32.8
	594	38.2	57.8	32.8
	595	38.2	57.8	32.8
	596	38.3	57.8	32.8
	597	38.3	57.9	32.7
	598	38.3	57.9	32.6
	599	38.3	57.9	32.6
	600	38.4	57.9	32.6
	601	38.4	57.9	32.7
	602	38.4	57.9	32.8
	603	38.4	57.9	32.8
	604	38.4	58	32.8
	605	38.4	58	32.8
	606	38.4	58	32.9
	607	38.4	58	32.8
	608	38.4	58	32.8
	609	38.4	58	32.8
	610	38.4	58	32.8
	611	38.4	58.1	32.9
	612	38.5	58.1	32.8
	613	38.5	58.1	32.8
	614	38.5	58.1	32.8
	615	38.5	58.1	32.8
	616	38.5	58.1	32.7
	617	38.5	58.2	32.8
	618	38.5	58.2	32.9
	619	38.5	58.2	32.9
	620	38.6	58.2	32.9
	621	38.6	58.2	32.9
	622	38.6	58.3	32.9
	623	38.6	58.3	32.8
	624	38.6	58.3	32.7
	625	38.6	58.3	32.5
	626	38.6	58.3	32.5
	627	38.6	58.3	32.4
	628	38.6	58.4	32.5
	629	38.6	58.4	32.6
	630	38.6	58.4	32.6
	631	38.6	58.4	32.6
	632	38.6	58.4	32.6
	633	38.6	58.5	32.6
	634	38.7	58.5	32.5
	635	38.7	58.5	32.5
	636	38.7	58.5	32.5
	637	38.7	58.6	32.4
	638	38.7	58.6	32.5
	639	38.7	58.6	32.5
	640	38.7	58.6	32.5
	641	38.7	58.6	32.5
	642	38.7	58.6	32.5
	643	38.7	58.6	32.4
	644	38.7	58.6	32.4
	645	38.7	58.7	32.3
	646	38.7	58.7	32.2
	647	38.7	58.7	32.2
	648	38.7	58.7	32.1
	649	38.7	58.7	32.2
	650	38.7	58.7	32.2
	651	38.7	58.8	32.3
	652	38.7	58.8	32.3
	653	38.7	58.8	32.3
	654	38.7	58.8	32.3
	655	38.7	58.9	32.3
	656	38.7	58.9	32.2
	657	38.8	58.9	32.2
	658	38.8	58.9	32.3
	659	38.8	58.9	32.5
	660	38.8	59	32.5
	661	38.8	59	32.6
	662	38.8	59.1	32.6
	663	38.9	59.1	32.7
	664	38.9	59.1	32.8
	665	38.9	59.1	32.8
	666	38.9	59.2	32.8
	667	38.9	59.2	32.8
	668	39	59.2	32.9
	669	39	59.2	32.9
	670	39	59.3	32.9
	671	39.1	59.3	32.8
	672	39.1	59.4	32.8
	673	39.1	59.4	32.8
	674	39.1	59.4	32.9
	675	39.2	59.4	32.9
	676	39.2	59.5	32.8
	677	39.2	59.5	32.9
	678	39.2	59.5	32.9
	679	39.3	59.5	32.9
	680	39.3	59.5	32.9
	681	39.3	59.5	32.8
	682	39.3	59.5	32.8
	683	39.4	59.5	32.8
	684	39.4	59.5	32.9
	685	39.4	59.5	32.9
	686	39.4	59.6	32.8
	687	39.4	59.6	32.7
	688	39.5	59.6	32.7
	689	39.5	59.6	32.8
	690	39.5	59.6	32.8
	691	39.6	59.6	32.8
	692	39.6	59.6	32.8
	693	39.6	59.6	32.8
	694	39.6	59.7	32.8
	695	39.6	59.7	32.8
	696	39.7	59.7	32.8
	697	39.7	59.7	32.9
	698	39.7	59.7	32.9
	699	39.7	59.7	32.9
	700	39.7	59.7	32.9
	701	39.7	59.8	32.9
	702	39.7	59.8	32.9
	703	39.7	59.8	33
	704	39.7	59.8	32.9
	705	39.8	59.8	32.8
	706	39.8	59.9	32.8
	707	39.8	59.9	32.9
	708	39.8	59.9	32.8
	709	39.9	59.9	32.8
	710	39.9	59.9	32.7
	711	39.9	59.9	32.7
	712	39.9	60	32.7
	713	39.9	60	32.7
	714	39.9	60	32.6
	715	39.9	60	32.5
	716	39.9	60	32.5
	717	39.9	60.1	32.5
	718	39.9	60.1	32.6
	719	39.9	60.1	32.6
	720	39.9	60.1	32.7
	721	39.9	60.1	32.8
	722	39.9	60.1	32.8
	723	40	60.1	32.8
	724	40	60.2	32.8
	725	40	60.2	32.7
	726	40	60.2	32.7
	727	40.1	60.2	32.7
	728	40.1	60.2	32.8
	729	40.1	60.2	32.9
	730	40.1	60.2	32.9
	731	40.1	60.3	32.9
	732	40.1	60.3	32.9
	733	40.1	60.3	32.8
	734	40.2	60.3	32.8
	735	40.2	60.3	32.9
	736	40.2	60.3	32.9
	737	40.2	60.3	32.9
	738	40.2	60.3	32.9
	739	40.2	60.4	32.8
	740	40.2	60.4	32.8
	741	40.3	60.4	32.8
	742	40.3	60.4	32.8
	743	40.3	60.4	32.8
	744	40.3	60.4	32.9
	745	40.3	60.4	33
	746	40.3	60.5	33
	747	40.4	60.5	32.9
	748	40.4	60.5	32.9
	749	40.4	60.5	32.9
	750	40.4	60.5	32.8
	751	40.4	60.6	32.8
	752	40.4	60.6	32.8
	753	40.4	60.6	32.7
	754	40.5	60.6	32.7
	755	40.5	60.6	32.7
	756	40.5	60.6	32.6
	757	40.5	60.6	32.6
	758	40.5	60.6	32.6
	759	40.5	60.6	32.6
	760	40.5	60.7	32.6
	761	40.5	60.7	32.6
	762	40.5	60.7	32.6
	763	40.5	60.7	32.6
	764	40.5	60.7	32.6
	765	40.5	60.7	32.6
	766	40.5	60.7	32.7
	767	40.5	60.8	32.7
	768	40.5	60.8	32.8
	769	40.5	60.8	32.8
	770	40.5	60.8	32.8
	771	40.6	60.8	32.7
	772	40.6	60.8	32.7
	773	40.6	60.8	32.7
	774	40.6	60.9	32.7
	775	40.6	60.9	32.7
	776	40.6	60.9	32.7
	777	40.6	60.9	32.8
	778	40.6	60.9	32.7
	779	40.6	60.9	32.7
	780	40.7	60.9	32.7
	781	40.7	60.9	32.8
	782	40.7	60.9	32.8
	783	40.7	61	32.7
	784	40.7	61	32.6
	785	40.8	61	32.6
	786	40.8	61	32.6
	787	40.8	61	32.6
	788	40.8	61.1	32.6
	789	40.8	61.1	32.7
	790	40.8	61.1	32.6
	791	40.8	61.1	32.6
	792	40.8	61.1	32.6
	793	40.8	61.1	32.6
	794	40.8	61.1	32.6
	795	40.8	61.2	32.6
	796	40.8	61.2	32.6
	797	40.7	61.2	32.6
	798	40.8	61.2	32.7
	799	40.8	61.2	32.7
	800	40.8	61.2	32.8
	801	40.8	61.3	32.8
	802	40.8	61.3	32.8
	803	40.8	61.3	32.7
	804	40.8	61.3	32.7
	805	40.8	61.3	32.7
	806	40.8	61.3	32.7
	807	40.9	61.3	32.6
	808	40.9	61.3	32.6
	809	40.9	61.4	32.7
	810	40.9	61.4	32.9
	811	40.9	61.4	33
	812	40.9	61.4	33
	813	40.9	61.5	33
	814	40.9	61.5	32.9
	815	41	61.5	32.5
	816	41	61.5	32.7
	817	41	61.5	32.8
	818	41	61.5	32.8
	819	41	61.5	32.9
	820	41.1	61.5	33
	821	41.1	61.5	33
	822	41.1	61.6	32.9
	823	41.1	61.6	32.8
	824	41.1	61.6	32.8
	825	41.1	61.6	32.7
	826	41.1	61.6	32.7
	827	41.1	61.6	32.7
	828	41.1	61.6	32.6
	829	41.1	61.6	32.7
	830	41.2	61.6	32.8
	831	41.2	61.7	32.9
	832	41.2	61.7	33
	833	41.2	61.7	32.9
	834	41.2	61.7	32.9
	835	41.2	61.7	32.9
	836	41.2	61.7	32.9
	837	41.2	61.8	32.8
	838	41.2	61.8	32.9
	839	41.2	61.8	32.9
	840	41.2	61.8	33
	841	41.2	61.8	32.9
	842	41.2	61.8	32.9
	843	41.2	61.8	33.1
	844	41.2	61.9	33
	845	41.2	61.9	33.1
	846	41.2	61.9	33.1
	847	41.3	61.9	33
	848	41.3	61.9	32.9
	849	41.3	61.9	32.9
	850	41.3	61.9	33
	851	41.3	61.9	33
	852	41.3	62	33.1
	853	41.3	62	33.2
	854	41.4	62	33.3
	855	41.4	62	33.3
	856	41.4	62	33.4
	857	41.4	62	33.4
	858	41.4	62	33.4
	859	41.4	62	33.4
	860	41.4	62.1	33.4
	861	41.5	62.1	33.4
	862	41.5	62.1	33.3
	863	41.5	62.1	33.4
	864	41.5	62.1	33.4
	865	41.5	62.1	33.5
	866	41.5	62.1	33.3
	867	41.5	62.1	33.2
	868	41.5	62.1	33.2
	869	41.5	62.1	33.3
	870	41.6	62.1	33.3
	871	41.6	62.1	33.4
	872	41.6	62.1	33.4
	873	41.6	62.2	33.4
	874	41.6	62.2	33.5
	875	41.6	62.2	33.5
	876	41.6	62.2	33.6
	877	41.7	62.2	33.6
	878	41.7	62.3	33.5
	879	41.7	62.3	33.4
	880	41.7	62.3	33.3
	881	41.7	62.3	33.3
	882	41.7	62.3	33.4
	883	41.7	62.3	33.4
	884	41.7	62.3	33.4
	885	41.7	62.3	33.4
	886	41.7	62.3	33.4
	887	41.7	62.4	33.5
	888	41.7	62.4	33.5
	889	41.7	62.4	33.5
	890	41.7	62.4	33.4
	891	41.8	62.4	33.3
	892	41.8	62.4	33.3
	893	41.8	62.4	33.2
	894	41.8	62.5	33.2
	895	41.8	62.5	33.1
	896	41.8	62.5	33.1
	897	41.8	62.5	33.3
	898	41.8	62.5	33.3
	899	41.8	62.5	33.3
	900	41.8	62.5	33.3
	901	41.8	62.5	33.3
	902	41.8	62.5	33.3
	903	41.8	62.6	33.3
	904	41.8	62.6	33.3
	905	41.8	62.6	33.2
	906	41.8	62.6	33.2
	907	41.8	62.6	33.2
	908	41.8	62.6	33.3
	909	41.8	62.6	33.4
	910	41.8	62.6	33.4
	911	41.9	62.7	33.3
	912	41.9	62.7	33.3
	913	41.9	62.7	33.2
	914	41.9	62.7	33.2
	915	41.9	62.7	33.2
	916	41.9	62.7	33.2
	917	41.9	62.7	33.2
	918	41.9	62.8	33.2
	919	41.9	62.8	33.2
	920	41.9	62.8	33.2
	921	41.9	62.8	33.3
	922	41.9	62.8	33.4
	923	41.9	62.8	33.4
	924	41.9	62.8	33.3
	925	41.9	62.8	33.2
	926	41.9	62.8	33.2
	927	41.9	62.9	33
	928	41.9	62.9	33
	929	41.9	62.9	32.8
	930	41.9	62.9	32.8
	931	41.9	62.9	32.9
	932	41.9	62.9	33
	933	42	62.9	33.1
	934	42	62.9	33.2
	935	42	62.9	33.3
	936	42	62.9	33.3
	937	42	62.9	33.3
	938	42	63	33.3
	939	42	63	33.4
	940	42	63	33.4
	941	42	63	33.4
	942	42	63	33.2
	943	42	63	33.3
	944	42	63	33.3
	945	42	63	33.4
	946	42	63	33.4
	947	42	63.1	33.5
	948	42	63.1	33.5
	949	42	63.1	33.6
	950	42	63.1	33.7
	951	42	63.1	33.6
	952	42	63.1	33.6
	953	42.1	63.1	33.6
	954	42.1	63.1	33.7
	955	42.1	63.1	33.7
	956	42.1	63.1	33.6
	957	42.1	63.1	33.5
	958	42.1	63.1	33.4
	959	42.1	63.1	33.5
	960	42.1	63.2	33.5
	961	42.1	63.2	33.5
	962	42.1	63.2	33.5
	963	42.1	63.2	33.5
	964	42.1	63.2	33.6
	965	42.1	63.2	33.7
	966	42.2	63.2	33.6
	967	42.2	63.3	33.5
	968	42.2	63.3	33.5
	969	42.2	63.3	33.4
	970	42.2	63.3	33.6
	971	42.2	63.3	33.7
	972	42.2	63.3	33.7
	973	42.2	63.3	33.7
	974	42.2	63.3	33.8
	975	42.2	63.3	33.8
	976	42.2	63.3	33.8
	977	42.3	63.3	33.8
	978	42.3	63.4	33.6
	979	42.3	63.4	33.6
	980	42.3	63.4	33.5
	981	42.3	63.4	33.6
	982	42.3	63.4	33.6
	983	42.3	63.4	33.5
	984	42.3	63.4	33.4
	985	42.3	63.4	33.3
	986	42.3	63.4	33.3
	987	42.3	63.5	33.2
	988	42.3	63.5	33.2
	989	42.3	63.5	33.2
	990	42.3	63.5	33.1
	991	42.3	63.5	33.1
	992	42.3	63.5	33.1
	993	42.3	63.5	33.1
	994	42.3	63.6	33.1
	995	42.3	63.6	33.1
	996	42.4	63.6	33.1
	997	42.4	63.6	32.9
	998	42.4	63.6	32.8
	999	42.4	63.6	32.7
	1000	42.4	63.6	32.7
	1001	42.4	63.6	32.8
	1002	42.5	63.6	32.8
	1003	42.5	63.7	32.9
	1004	42.5	63.7	32.9
	1005	42.5	63.7	33.1
	1006	42.5	63.7	33.2
	1007	42.6	63.7	33.2
	1008	42.6	63.7	33.3
	1009	42.6	63.7	33.4
	1010	42.6	63.7	33.4
	1011	42.6	63.7	33.4
	1012	42.6	63.7	33.4
	1013	42.6	63.7	33.4
	1014	42.6	63.8	33.3
	1015	42.6	63.8	33.2
	1016	42.7	63.8	33.3
	1017	42.7	63.8	33.3
	1018	42.7	63.8	33.3
	1019	42.7	63.8	33.4
	1020	42.7	63.8	33.5
	1021	42.7	63.8	33.5
	1022	42.7	63.8	33.5
	1023	42.7	63.8	33.4
	1024	42.8	63.8	33.4
	1025	42.8	63.9	33.4
	1026	42.8	63.9	33.3
	1027	42.8	63.9	33.3
	1028	42.8	63.9	33.3
	1029	42.8	63.9	33.4
	1030	42.8	63.9	33.5
	1031	42.8	63.9	33.6
	1032	42.8	63.9	33.6
	1033	42.9	63.9	33.5
	1034	42.9	63.9	33.5
	1035	42.9	63.9	33.4
	1036	42.9	64	33.4
	1037	42.9	64	33.4
	1038	42.8	64	33.4
	1039	42.8	64	33.4
	1040	42.8	64	33.5
	1041	42.8	64	33.5
	1042	42.8	64	33.5
	1043	42.8	64	33.5
	1044	42.8	64	33.5
	1045	42.8	64	33.5
	1046	42.8	64	33.5
	1047	42.8	64	33.6
	1048	42.8	64	33.5
	1049	42.8	64	33.4
	1050	42.8	64.1	33.2
	1051	42.8	64.1	33.2
	1052	42.8	64.1	33.2
	1053	42.8	64.1	33.3
	1054	42.9	64.1	33.3
	1055	42.9	64.1	33.4
	1056	42.9	64.1	33.5
	1057	42.9	64.1	33.5
	1058	42.9	64.1	33.5
	1059	42.9	64.2	33.4
	1060	42.9	64.2	33.3
	1061	42.9	64.2	33.1
	1062	42.9	64.2	33.1
	1063	42.9	64.2	33.2
	1064	42.9	64.2	33.2
	1065	42.9	64.2	33.3
	1066	43	64.2	33.3
	1067	43	64.2	33.4
	1068	42.9	64.2	33.6
	1069	42.9	64.3	33.7
	1070	42.9	64.3	33.7
	1071	42.9	64.3	33.8
	1072	42.9	64.2	33.8
	1073	42.9	64.3	33.8
	1074	42.9	64.3	33.8
	1075	42.9	64.3	33.7
	1076	42.9	64.3	33.7
	1077	42.9	64.3	33.7
	1078	42.9	64.3	33.7
	1079	42.9	64.3	33.8
	1080	42.9	64.3	33.8
	1081	42.9	64.3	33.9
	1082	42.9	64.3	33.9
	1083	42.9	64.3	33.8
	1084	42.9	64.3	33.8
	1085	42.9	64.4	33.8
	1086	42.9	64.4	33.9
	1087	42.9	64.4	34
	1088	42.9	64.4	34
	1089	42.9	64.4	34
	1090	42.9	64.4	33.9
	1091	42.9	64.4	33.8
	1092	42.9	64.4	33.8
	1093	42.8	64.4	33.7
	1094	42.8	64.4	33.6
	1095	42.8	64.4	33.5
	1096	42.8	64.4	33.5
	1097	42.8	64.4	33.7
	1098	42.8	64.4	33.7
	1099	42.8	64.4	33.7
	1100	42.9	64.5	33.7
	1101	42.9	64.5	33.6
	1102	42.9	64.5	33.5
	1103	42.9	64.5	33.5
	1104	42.9	64.5	33.4
	1105	42.9	64.5	33.4
	1106	42.9	64.5	33.4
	1107	42.9	64.5	33.4
	1108	42.9	64.6	33.4
	1109	42.9	64.6	33.4
	1110	42.9	64.6	33.3
	1111	42.9	64.6	33.3
	1112	42.9	64.6	33.3
	1113	42.9	64.6	33.3
	1114	42.9	64.6	33.3
	1115	43	64.6	33.2
	1116	43	64.6	33.2
	1117	43	64.6	33.2
	1118	43	64.6	33.2
	1119	43	64.6	33.1
	1120	43	64.7	33.2
	1121	43	64.6	33.2
	1122	43	64.6	33.2
	1123	43	64.7	33.2
	1124	43	64.7	33.2
	1125	43	64.7	33.2
	1126	43	64.7	33.1
	1127	43	64.7	33.1
	1128	43	64.7	33
	1129	43	64.7	33
	1130	43	64.7	33.1
	1131	43	64.7	33
	1132	43	64.7	33
	1133	43	64.8	33.1
	1134	43	64.8	33.1
	1135	43	64.8	33.1
	1136	43	64.8	33.2
	1137	43	64.8	33.2
	1138	43	64.8	33.3
	1139	43	64.8	33.4
	1140	43	64.8	33.5
	1141	43	64.8	33.5
	1142	43	64.8	33.5
	1143	43	64.8	33.5
	1144	43	64.9	33.6
	1145	43	65	33.6
	1146	43	65	33.6
	1147	43	65	33.6
	1148	43	65.1	33.6
	1149	43	65.1	33.5
	1150	43	65.1	33.4
	1151	43	65.1	33.4
	1152	43	65.2	33.4
	1153	43	65.2	33.5
	1154	43	65.2	33.5
	1155	42.9	65.2	33.5
	1156	42.9	65.3	33.5
	1157	43	65.3	33.5
	1158	43	65.3	33.4
	1159	43	65.3	33.5
	1160	43	65.3	33.5
	1161	43	65.3	33.5
	1162	43	65.3	33.5
	1163	43	65.3	33.4
	1164	43	65.3	33.3
	1165	43	65.3	33.3
	1166	43	65.3	33.2
	1167	43	65.3	33.2
	1168	43	65.3	33.4
	1169	43	65.2	33.4
	1170	43	65.3	33.4
	1171	43	65.3	33.4
	1172	43	65.3	33.5
	1173	43	65.3	33.5
	1174	43	65.3	33.5
	1175	43	65.3	33.5
	1176	43	65.3	33.4
	1177	43	65.3	33.3
	1178	43	65.3	33.4
	1179	43	65.3	33.5
	1180	43	65.3	33.5
	1181	43	65.3	33.5
	1182	43	65.3	33.6
	1183	43	65.3	33.5
	1184	43	65.3	33.4
	1185	43	65.3	33.3
	1186	43	65.3	33.4
	1187	43	65.3	33.4
	1188	43	65.3	33.5
	1189	43	65.3	33.4
	1190	43	65.3	33.2
	1191	43	65.3	33.2
	1192	43	65.3	33.2
	1193	43	65.3	33.2
	1194	43	65.4	33.2
	1195	43	65.4	33.2
	1196	43	65.4	33.3
	1197	43	65.4	33.3
	1198	43	65.4	33.2
	1199	43	65.4	33.1
	1200	43	65.4	33
	1201	43	65.4	33
	1202	42.9	65.4	33
	1203	42.9	65.4	32.9
	1204	42.9	65.4	32.7
	1205	42.9	65.4	32.7
	1206	42.9	65.4	32.7
	1207	42.9	65.4	32.7
	1208	42.9	65.4	32.7
	1209	42.9	65.5	32.8
	1210	42.9	65.4	32.8
	1211	42.9	65.4	32.8
	1212	42.9	65.4	32.7
	1213	42.9	65.4	32.7
	1214	42.9	65.4	32.7
	1215	42.9	65.5	32.7
	1216	42.9	65.5	32.8
	1217	43	65.5	32.6
	1218	43	65.5	32.5
	1219	43	65.5	32.7
	1220	43	65.5	32.7
	1221	43	65.5	32.7
	1222	43	65.5	32.8
	1223	43.1	65.5	32.8
	1224	43.1	65.5	32.5
	1225	43.1	65.5	32.4
	1226	43.1	65.5	32.4
	1227	43.1	65.5	32.6
	1228	43.1	65.5	32.6
	1229	43.2	65.5	32.7
	1230	43.2	65.5	32.8
	1231	43.2	65.5	32.9
	1232	43.2	65.6	33
	1233	43.2	65.6	33.1
	1234	43.2	65.5	33.1
	1235	43.2	65.5	32.9
	1236	43.2	65.6	32.8
	1237	43.2	65.6	32.9
	1238	43.3	65.6	33
	1239	43.3	65.6	33.1
	1240	43.3	65.6	33.1
	1241	43.3	65.6	33.2
	1242	43.3	65.6	33.2
	1243	43.3	65.6	33.2
	1244	43.3	65.6	33.2
	1245	43.3	65.6	33.2
	1246	43.3	65.6	33.1
	1247	43.3	65.6	33.1
	1248	43.3	65.6	33.1
	1249	43.3	65.6	33.1
	1250	43.3	65.6	33
	1251	43.3	65.6	33.1
	1252	43.3	65.6	33.1
	1253	43.3	65.7	33.1
	1254	43.3	65.7	33.1
	1255	43.3	65.7	33
	1256	43.4	65.7	33
	1257	43.4	65.7	33.1
	1258	43.4	65.7	32.7
	1259	43.3	65.7	32.6
	1260	43.3	65.7	32.7
	1261	43.3	65.7	32.7
	1262	43.3	65.7	32.7
	1263	43.3	65.7	32.8
	1264	43.3	65.7	32.8
	1265	43.3	65.7	32.8
	1266	43.3	65.7	32.6
	1267	43.3	65.7	32.7
	1268	43.3	65.7	32.6
	1269	43.3	65.7	32.6
	1270	43.3	65.7	32.6
	1271	43.3	65.7	32.6
	1272	43.3	65.7	32.8
	1273	43.3	65.8	32.8
	1274	43.3	65.8	32.7
	1275	43.2	65.8	32.4
	1276	43.2	65.8	32.4
	1277	43.2	65.8	32.6
	1278	43.2	65.8	32.8
	1279	43.2	65.8	32.9
	1280	43.2	65.8	33
	1281	43.2	65.8	33.1
	1282	43.3	65.8	33
	1283	43.3	65.8	33
	1284	43.3	65.8	33.1
	1285	43.3	65.8	33.2
	1286	43.3	65.8	33.2
	1287	43.3	65.8	33.3
	1288	43.3	65.8	33.3
	1289	43.3	65.8	33.3
	1290	43.3	65.8	33.1
	1291	43.3	65.8	33.1
	1292	43.4	65.8	33.1
	1293	43.4	65.8	33
	1294	43.4	65.8	33.1
	1295	43.4	65.8	33.2
	1296	43.4	65.8	33.3
	1297	43.4	65.8	33.3
	1298	43.4	65.9	33.3
	1299	43.4	65.9	33
	1300	43.4	65.9	32.9
	1301	43.4	65.9	32.7
	1302	43.3	65.9	32.6
	1303	43.3	65.9	32.6
	1304	43.3	65.9	32.7
	1305	43.3	65.9	32.8
	1306	43.3	65.9	32.9
	1307	43.3	65.9	32.9
	1308	43.3	65.9	32.8
	1309	43.3	65.9	33
	1310	43.3	65.9	33.1
	1311	43.3	66	33.2
	1312	43.3	66	33.2
	1313	43.4	65.9	33.2
	1314	43.4	65.9	33.2
	1315	43.4	65.9	33.3
	1316	43.4	65.9	33.4
	1317	43.4	66	33.4
	1318	43.4	66	33.3
	1319	43.4	66	33.3
	1320	43.4	66	33.3
	1321	43.4	66	33.2
	1322	43.4	66	33.2
	1323	43.4	66	33.2
	1324	43.4	66	33.3
	1325	43.4	66	33.4
	1326	43.4	66	33.5
	1327	43.4	66	33.5
	1328	43.4	66	33.6
	1329	43.4	66	33.6
	1330	43.4	66	33.6
	1331	43.4	66	33.6
	1332	43.4	66	33.6
	1333	43.4	66	33.6
	1334	43.4	66	33.6
	1335	43.3	66	33.6
	1336	43.3	66	33.6
	1337	43.3	66.1	33.6
	1338	43.3	66.1	33.4
	1339	43.3	66.1	33.2
	1340	43.3	66.1	33.2
	1341	43.3	66.1	33.4
	1342	43.4	66.1	33.4
	1343	43.3	66.1	33.4
	1344	43.3	66.1	33.4
	1345	43.3	66.1	33.4
	1346	43.3	66.1	33.4
	1347	43.3	66.1	33.2
	1348	43.3	66.1	33.2
	1349	43.3	66.1	33.2
	1350	43.3	66.1	33.2
	1351	43.3	66.1	33.2
	1352	43.3	66.1	33.3
	1353	43.3	66.2	33.3
	1354	43.3	66.2	33.2
	1355	43.3	66.2	33.2
	1356	43.3	66.2	33.3
	1357	43.3	66.2	33.3
	1358	43.3	66.2	33.3
	1359	43.3	66.2	33.2
	1360	43.3	66.2	33.2
	1361	43.3	66.2	33.2
	1362	43.3	66.2	33.2
	1363	43.3	66.2	33.2
	1364	43.3	66.2	33.1
	1365	43.3	66.2	33.2
	1366	43.3	66.2	33.2
	1367	43.3	66.2	33.3
	1368	43.3	66.2	33.3
	1369	43.3	66.2	33.3
	1370	43.3	66.2	33.4
	1371	43.3	66.2	33.5
	1372	43.3	66.2	33.5
	1373	43.3	66.2	33.5
	1374	43.2	66.2	33.4
	1375	43.2	66.3	33.3
	1376	43.2	66.3	33.4
	1377	43.2	66.3	33.4
	1378	43.2	66.3	33.5
	1379	43.2	66.3	33.5
	1380	43.2	66.3	33.4
	1381	43.2	66.3	33.4
	1382	43.2	66.3	33.5
	1383	43.2	66.3	33.5
	1384	43.2	66.3	33.4
	1385	43.2	66.3	33.4
	1386	43.2	66.3	33.3
	1387	43.2	66.3	33.3
	1388	43.2	66.3	33.4
	1389	43.2	66.3	33.5
	1390	43.2	66.3	33.5
	1391	43.2	66.3	33.6
	1392	43.2	66.3	33.7
	1393	43.2	66.3	33.8
	1394	43.2	66.3	33.8
	1395	43.2	66.3	33.8
	1396	43.2	66.3	33.8
	1397	43.2	66.3	33.7
	1398	43.2	66.3	33.6
	1399	43.2	66.4	33.5
	1400	43.2	66.4	33.5
	1401	43.2	66.4	33.6
	1402	43.2	66.4	33.6
	1403	43.2	66.4	33.7
	1404	43.2	66.4	33.7
	1405	43.2	66.4	33.7
	1406	43.2	66.4	33.8
	1407	43.2	66.4	33.7
	1408	43.2	66.4	33.6
	1409	43.2	66.4	33.6
	1410	43.2	66.4	33.7
	1411	43.2	66.4	33.6
	1412	43.2	66.4	33.7
	1413	43.2	66.4	33.8
	1414	43.2	66.4	33.9
	1415	43.2	66.5	33.8
	1416	43.2	66.5	33.8
	1417	43.2	66.4	33.8
	1418	43.2	66.5	33.8
	1419	43.2	66.5	33.8
	1420	43.2	66.5	33.8
	1421	43.2	66.5	33.8
	1422	43.2	66.5	33.8
	1423	43.2	66.5	33.8
	1424	43.2	66.5	33.9
	1425	43.2	66.5	33.9
	1426	43.2	66.5	33.9
	1427	43.2	66.5	33.8
	1428	43.2	66.5	33.8
	1429	43.2	66.5	33.8
	1430	43.2	66.5	33.7
	1431	43.2	66.5	33.5
	1432	43.2	66.5	33.5
	1433	43.2	66.5	33.4
	1434	43.2	66.5	33.4
	1435	43.2	66.6	33.3
	1436	43.2	66.5	33.1
	1437	43.2	66.6	33
	1438	43.2	66.6	32.8
	1439	43.2	66.6	32.9
	1440	43.2	66.6	33
	1441	43.2	66.5	33.1
	1442	43.2	66.6	33.2
	1443	43.2	66.6	33.3
	1444	43.2	66.6	33.3
	1445	43.2	66.6	33.4
	1446	43.2	66.6	33.4
	1447	43.2	66.6	33.4
	1448	43.2	66.6	33.4
	1449	43.2	66.6	33.5
	1450	43.3	66.6	33.7
	1451	43.3	66.6	33.8
	1452	43.3	66.6	33.9
	1453	43.3	66.6	34
	1454	43.3	66.6	34.1
	1455	43.3	66.6	34.3
	1456	43.3	66.6	34.4
	1457	43.3	66.6	34.4
	1458	43.3	66.6	34.4
	1459	43.3	66.6	34.3
	1460	43.3	66.6	34.3
	1461	43.3	66.6	34.3
	1462	43.3	66.6	34.3
	1463	43.3	66.6	34.3
	1464	43.3	66.6	34.3
	1465	43.3	66.6	34.3
	1466	43.3	66.7	34.3
	1467	43.2	66.7	34.3
	1468	43.2	66.7	34.2
	1469	43.2	66.7	34.1
	1470	43.2	66.6	34
	1471	43.2	66.6	33.9
	1472	43.2	66.6	33.8
	1473	43.2	66.6	33.5
	1474	43.2	66.7	33.4
	1475	43.2	66.7	33.6
	1476	43.2	66.7	33.6
	1477	43.2	66.7	33.6
	1478	43.2	66.6	33.5
	1479	43.2	66.7	33.4
	1480	43.2	66.7	33.2
	1481	43.2	66.7	33.2
	1482	43.3	66.7	33.1
	1483	43.3	66.7	33.1
	1484	43.3	66.7	33.2
	1485	43.3	66.7	33.2
	1486	43.3	66.7	33
	1487	43.3	66.7	33.2
	1488	43.3	66.7	33.4
	1489	43.3	66.7	33.5
	1490	43.3	66.7	33.4
	1491	43.3	66.7	33.5
	1492	43.3	66.8	33.5
	1493	43.3	66.8	33.5
	1494	43.3	66.8	33.6
	1495	43.3	66.8	33.6
	1496	43.3	66.8	33.6
	1497	43.3	66.8	33.6
	1498	43.3	66.8	33.6
	1499	43.3	66.8	33.6
	1500	43.3	66.8	33.6
	1501	43.3	66.8	33.5
	1502	43.3	66.8	33.4
	1503	43.3	66.8	33.4
	1504	43.3	66.8	33.4
	1505	43.3	66.8	33.3
	1506	43.3	66.8	33.3
	1507	43.3	66.8	33.4
	1508	43.3	66.8	33.4
	1509	43.4	66.8	33.4
	1510	43.3	66.8	33.5
	1511	43.3	66.8	33.5
	1512	43.3	66.8	33.5
	1513	43.3	66.8	33.7
	1514	43.3	66.8	33.7
	1515	43.3	66.8	33.7
	1516	43.4	66.8	33.5
	1517	43.4	66.8	33.4
	1518	43.4	66.8	33.2
	1519	43.4	66.8	33.3
	1520	43.3	66.8	33.2
	1521	43.3	66.8	33.2
	1522	43.3	66.8	33.2
	1523	43.3	66.8	33.2
	1524	43.3	66.9	33.4
	1525	43.3	66.9	33.5
	1526	43.3	66.9	33.6
	1527	43.3	66.9	33.5
	1528	43.3	66.9	33.4
	1529	43.3	66.9	33.3
	1530	43.3	66.9	33.3
	1531	43.3	66.9	33.3
	1532	43.3	66.9	33.3
	1533	43.3	66.9	33.5
	1534	43.3	66.9	33.6
	1535	43.3	66.9	33.5
	1536	43.3	66.9	33.5
	1537	43.3	66.9	33.6
	1538	43.3	66.9	33.6
	1539	43.3	66.9	33.5
	1540	43.3	66.9	33.5
	1541	43.3	66.9	33.5
	1542	43.3	67	33.5
	1543	43.2	67	33.5
	1544	43.2	67	33.5
	1545	43.2	67	33.6
	1546	43.2	67	33.6
	1547	43.2	67	33.7
	1548	43.2	67	33.7
	1549	43.2	67	33.8
	1550	43.2	67	33.8
	1551	43.2	67	33.7
	1552	43.2	67	33.6
	1553	43.2	67	33.7
	1554	43.2	67	33.7
	1555	43.3	67	33.7
	1556	43.3	67	33.8
	1557	43.3	67	33.8
	1558	43.3	67	33.9
	1559	43.3	67	34
	1560	43.2	67	34
	1561	43.2	67	33.8
	1562	43.2	67	33.9
	1563	43.2	67	33.9
	1564	43.2	67	33.9
	1565	43.2	67	34
	1566	43.2	67	34
	1567	43.2	67	34
	1568	43.2	67	34
	1569	43.2	67	33.9
	1570	43.2	67	33.9
	1571	43.2	67	33.9
	1572	43.2	67.1	33.7
	1573	43.2	67.1	33.7
	1574	43.2	67.1	33.7
	1575	43.2	67.1	33.7
	1576	43.2	67.1	33.7
	1577	43.2	67.1	33.6
	1578	43.3	67.1	33.5
	1579	43.3	67.1	33.5
	1580	43.3	67.1	33.4
	1581	43.3	67.1	33.4
	1582	43.3	67.1	33.5
	1583	43.3	67.1	33.6
	1584	43.3	67.1	33.6
	1585	43.3	67.1	33.7
	1586	43.3	67.1	33.8
	1587	43.3	67.1	33.8
	1588	43.3	67.1	33.8
	1589	43.3	67.1	33.8
	1590	43.3	67.1	33.9
	1591	43.3	67.1	33.9
	1592	43.3	67.1	33.9
	1593	43.3	67.1	33.8
	1594	43.3	67.1	33.8
	1595	43.3	67.1	33.9
	1596	43.3	67.1	33.9
	1597	43.3	67.1	33.9
	1598	43.3	67.1	33.9
	1599	43.4	67.1	34
	1600	43.4	67.1	34.1
	1601	43.4	67.1	34.1
	1602	43.4	67.1	34.2
	1603	43.4	67.1	34.1
	1604	43.4	67.1	34
	1605	43.4	67.1	33.9
	1606	43.4	67.1	33.8
	1607	43.4	67.1	33.7
	1608	43.4	67.1	33.8
	1609	43.4	67.2	33.8
	1610	43.4	67.2	33.8
	1611	43.4	67.2	33.6
	1612	43.4	67.2	33.4
	1613	43.4	67.2	33.3
	1614	43.4	67.2	33.3
	1615	43.4	67.2	33.4
	1616	43.4	67.2	33.5
	1617	43.4	67.2	33.5
	1618	43.4	67.2	33.6
	1619	43.4	67.2	33.5
	1620	43.4	67.2	33.5
	1621	43.4	67.2	33.2
	1622	43.4	67.2	33.1
	1623	43.4	67.2	33.2
	1624	43.5	67.2	33.3
	1625	43.5	67.2	33.3
	1626	43.5	67.2	33.2
	1627	43.5	67.2	33.4
	1628	43.5	67.2	33.5
	1629	43.5	67.2	33.5
	1630	43.5	67.2	33.6
	1631	43.5	67.2	33.6
	1632	43.5	67.2	33.4
	1633	43.5	67.2	33.4
	1634	43.5	67.2	33.3
	1635	43.4	67.2	33.3
	1636	43.4	67.2	33.3
	1637	43.4	67.2	33.4
	1638	43.5	67.2	33.4
	1639	43.5	67.3	33.5
	1640	43.4	67.3	33.6
	1641	43.4	67.3	33.7
	1642	43.5	67.3	33.6
	1643	43.5	67.3	33.7
	1644	43.5	67.3	33.8
	1645	43.5	67.3	33.9
	1646	43.5	67.3	34
	1647	43.5	67.3	34
	1648	43.5	67.3	34.2
	1649	43.5	67.3	34.2
	1650	43.5	67.3	34.2
	1651	43.5	67.3	34.1
	1652	43.5	67.3	34
	1653	43.5	67.3	33.9
	1654	43.5	67.3	33.9
	1655	43.5	67.3	33.9
	1656	43.5	67.3	33.9
	1657	43.5	67.3	33.9
	1658	43.4	67.3	33.9
	1659	43.4	67.3	33.8
	1660	43.4	67.3	33.6
	1661	43.4	67.3	33.7
	1662	43.4	67.3	33.8
	1663	43.4	67.3	33.8
	1664	43.4	67.3	33.8
	1665	43.4	67.3	33.8
	1666	43.4	67.3	33.8
	1667	43.5	67.3	33.8
	1668	43.5	67.3	33.8
	1669	43.5	67.3	33.8
	1670	43.5	67.3	33.8
	1671	43.5	67.3	33.9
	1672	43.5	67.3	33.8
	1673	43.5	67.3	33.8
	1674	43.5	67.3	33.8
	1675	43.5	67.3	33.8
	1676	43.5	67.3	33.9
	1677	43.5	67.4	33.9
	1678	43.5	67.4	34
	1679	43.5	67.3	34
	1680	43.5	67.3	34
	1681	43.5	67.3	33.9
	1682	43.5	67.4	33.9
	1683	43.5	67.4	33.7
	1684	43.4	67.4	33.7
	1685	43.4	67.4	33.9
	1686	43.4	67.4	34
	1687	43.4	67.4	34
	1688	43.4	67.4	33.9
	1689	43.4	67.4	34
	1690	43.4	67.4	34.1
	1691	43.4	67.4	34.2
	1692	43.4	67.4	34.1
	1693	43.4	67.4	34
	1694	43.4	67.4	34
	1695	43.4	67.4	33.7
	1696	43.4	67.4	33.5
	1697	43.4	67.4	33.3
	1698	43.4	67.4	33.1
	1699	43.4	67.4	33.2
	1700	43.4	67.4	33.1
	1701	43.4	67.4	33.1
	1702	43.4	67.4	33.2
	1703	43.4	67.4	33.3
	1704	43.4	67.4	33.2
	1705	43.4	67.4	33
	1706	43.4	67.4	33
	1707	43.4	67.4	33
	1708	43.4	67.4	33
	1709	43.4	67.4	33
	1710	43.4	67.4	33
	1711	43.4	67.4	33
	1712	43.4	67.4	33
	1713	43.4	67.4	32.7
	1714	43.4	67.4	32.5
	1715	43.4	67.4	32.7
	1716	43.4	67.4	32.8
	1717	43.4	67.4	32.9
	1718	43.4	67.4	32.7
	1719	43.4	67.4	32.6
	1720	43.4	67.4	32.5
	1721	43.3	67.4	32.5
	1722	43.3	67.4	32.7
	1723	43.3	67.4	32.9
	1724	43.3	67.4	33
	1725	43.3	67.5	33.1
	1726	43.3	67.5	33.1
	1727	43.3	67.5	33.1
	1728	43.3	67.5	32.9
	1729	43.3	67.5	32.8
	1730	43.3	67.5	32.9
	1731	43.2	67.5	32.9
	1732	43.2	67.5	32.7
	1733	43.2	67.5	33.1
	1734	43.2	67.5	33.4
	1735	43.2	67.5	33.4
	1736	43.2	67.5	33.5
	1737	43.2	67.5	33.4
	1738	43.2	67.5	33.3
	1739	43.2	67.5	33.4
	1740	43.2	67.5	33.6
	1741	43.2	67.5	33.7
	1742	43.2	67.5	33.7
	1743	43.2	67.5	33.8
	1744	43.2	67.5	33.9
	1745	43.2	67.5	34
	1746	43.2	67.5	34
	1747	43.2	67.5	33.9
	1748	43.2	67.5	33.8
	1749	43.1	67.5	33.7
	1750	43.2	67.5	33.5
	1751	43.2	67.6	33.5
	1752	43.1	67.6	33.5
	1753	43.1	67.5	33.5
	1754	43.1	67.6	33.4
	1755	43.1	67.6	33.4
	1756	43.1	67.6	33.5
	1757	43.1	67.6	33.6
	1758	43.1	67.6	33.7
	1759	43.1	67.6	33.7
	1760	43.1	67.6	33.7
	1761	43.1	67.6	33.6
	1762	43.1	67.6	33.5
	1763	43.1	67.6	33.4
	1764	43.1	67.6	33.4
	1765	43.1	67.6	33.5
	1766	43.1	67.6	33.5
	1767	43.1	67.6	33.5
	1768	43.1	67.6	33.5
	1769	43.1	67.6	33.5
	1770	43.1	67.6	33.4
	1771	43.1	67.6	33.6
	1772	43.1	67.6	33.5
	1773	43.1	67.6	33.4
	1774	43.1	67.6	33.3
	1775	43.1	67.6	33.3
	1776	43.1	67.6	33.3
	1777	43.2	67.6	33.4
	1778	43.2	67.6	33.4
	1779	43.2	67.6	33.4
	1780	43.2	67.6	33.4
	1781	43.2	67.6	33.5
	1782	43.2	67.6	33.5
	1783	43.3	67.6	33.6
	1784	43.3	67.6	33.6
	1785	43.2	67.6	33.6
	1786	43.2	67.6	33.5
	1787	43.2	67.6	33.5
	1788	43.2	67.7	33.5
	1789	43.2	67.6	33.4
	1790	43.2	67.6	33.2
	1791	43.2	67.6	33.2
	1792	43.2	67.6	33.3
	1793	43.2	67.6	33.4
	1794	43.2	67.7	33.4
	1795	43.2	67.7	33.4
	1796	43.2	67.7	33.4
	1797	43.3	67.6	33.4
	1798	43.3	67.6	33.4
	1799	43.3	67.6	33.4
	1800	43.3	67.7	33.4
	1801	43.3	67.7	33.4
	1802	43.3	67.7	33.4
	1803	43.3	67.6	33.3
	1804	43.4	67.6	33.4
	1805	43.4	67.6	33.5
	1806	43.3	67.6	33.5
	1807	43.3	67.6	33.5
	1808	43.3	67.6	33.4
	1809	43.3	67.6	33.5
	1810	43.3	67.6	33.4
	1811	43.3	67.6	33.4
	1812	43.3	67.6	33.5
	1813	43.3	67.6	33.5
	1814	43.3	67.7	33.7
	1815	43.3	67.7	33.7
	1816	43.3	67.7	33.7
	1817	43.3	67.7	33.7
	1818	43.3	67.7	33.7
	1819	43.3	67.7	33.5
	1820	43.3	67.7	33.5
	1821	43.3	67.7	33.4
	1822	43.3	67.7	33.4
	1823	43.3	67.7	33.4
	1824	43.3	67.7	33.5
	1825	43.3	67.7	33.6
	1826	43.3	67.7	33.6
	1827	43.3	67.7	33.7
	1828	43.3	67.7	33.8
	1829	43.3	67.7	33.7
	1830	43.2	67.7	33.7
	1831	43.2	67.7	33.6
	1832	43.2	67.7	33.6
	1833	43.2	67.7	33.6
	1834	43.2	67.7	33.6
	1835	43.2	67.7	33.5
	1836	43.2	67.7	33.3
	1837	43.2	67.7	33.1
	1838	43.2	67.7	33
	1839	43.2	67.7	33
	1840	43.2	67.7	33
	1841	43.2	67.7	32.8
	1842	43.2	67.7	32.9
	1843	43.2	67.7	33
	1844	43.2	67.7	32.9
	1845	43.2	67.7	33
	1846	43.2	67.7	33
	1847	43.2	67.7	32.8
	1848	43.2	67.7	32.9
	1849	43.1	67.7	33.2
	1850	43.1	67.7	33.2
	1851	43.1	67.7	33.3
	1852	43.1	67.7	33.3
	1853	43.1	67.7	33.1
	1854	43.1	67.7	33.1
	1855	43.1	67.7	33.1
	1856	43.1	67.7	33.3
	1857	43.1	67.7	33.4
	1858	43.1	67.7	33.3
	1859	43.1	67.7	33.3
	1860	43.1	67.7	33.3
	1861	43.1	67.7	33.2
	1862	43.1	67.7	33.1
	1863	43.2	67.7	33.1
	1864	43.2	67.7	33.2
	1865	43.2	67.7	33.3
	1866	43.2	67.7	33.2
	1867	43.2	67.7	33.1
	1868	43.2	67.7	33.2
	1869	43.2	67.7	33.2
	1870	43.2	67.7	33.2
	1871	43.2	67.7	33
	1872	43.2	67.7	33
	1873	43.1	67.7	33
	1874	43.1	67.7	33.1
	1875	43.1	67.7	33.2
	1876	43.1	67.7	33.2
	1877	43.1	67.7	33.3
	1878	43.1	67.7	33.3
	1879	43.1	67.7	33.3
	1880	43.1	67.7	33.3
	1881	43.1	67.7	33.1
	1882	43.1	67.7	33.1
	1883	43.1	67.7	33.1
	1884	43.1	67.7	33.1
	1885	43.1	67.7	33.2
	1886	43.1	67.7	33
	1887	43.1	67.7	33.2
	1888	43.1	67.7	33.2
	1889	43.1	67.7	33.2
	1890	43.2	67.7	33.2
	1891	43.2	67.7	33.3
	1892	43.2	67.7	33.3
	1893	43.2	67.7	33
	1894	43.2	67.7	33
	1895	43.1	67.7	32.7
	1896	43.2	67.7	32.8
	1897	43.1	67.8	32.9
	1898	43.1	67.8	33
	1899	43.1	67.8	33
	1900	43.1	67.8	33
	1901	43.1	67.8	33
	1902	43.1	67.8	33
	1903	43.1	67.8	32.9
	1904	43.1	67.8	32.9
	1905	43.1	67.8	33
	1906	43.1	67.8	32.8
	1907	43.1	67.8	32.8
	1908	43.1	67.7	32.7
	1909	43.1	67.7	32.7
	1910	43.1	67.7	32.8
	1911	43.1	67.7	32.9
	1912	43.2	67.7	33
	1913	43.2	67.7	33.2
	1914	43.2	67.8	33.2
	1915	43.2	67.7	33.2
	1916	43.2	67.7	33.2
	1917	43.2	67.7	33.2
	1918	43.2	67.8	33.3
	1919	43.2	67.8	33.3
	1920	43.2	67.8	33.4
	1921	43.2	67.8	33.5
	1922	43.2	67.8	33.6
	1923	43.3	67.8	33.7
	1924	43.3	67.8	33.7
	1925	43.3	67.8	33.6
	1926	43.3	67.8	33.6
	1927	43.3	67.8	33.6
	1928	43.3	67.8	33.5
	1929	43.3	67.8	33.4
	1930	43.3	67.8	33.4
	1931	43.3	67.8	33.5
	1932	43.4	67.8	33.7
	1933	43.3	67.8	33.8
	1934	43.3	67.8	33.9
	1935	43.4	67.8	33.8
	1936	43.4	67.8	33.6
	1937	43.4	67.8	33.5
	1938	43.4	67.8	33.3
	1939	43.4	67.8	33.2
	1940	43.5	67.9	33.3
	1941	43.5	67.9	33.4
	1942	43.4	67.8	33.5
	1943	43.4	67.8	33.5
	1944	43.5	67.8	33.6
	1945	43.5	67.9	33.5
	1946	43.5	67.9	33.5
	1947	43.5	67.9	33.4
	1948	43.5	67.9	33.4
	1949	43.5	67.9	33.5
	1950	43.5	67.9	33.6
	1951	43.5	67.9	33.6
	1952	43.5	67.9	33.5
	1953	43.5	67.9	33.5
	1954	43.5	67.9	33.6
	1955	43.5	67.9	33.6
	1956	43.5	67.9	33.5
	1957	43.5	67.9	33.4
	1958	43.5	67.9	33.5
	1959	43.5	67.9	33.5
	1960	43.5	67.9	33.5
	1961	43.5	67.9	33.6
	1962	43.5	67.9	33.7
	1963	43.5	67.9	33.7
	1964	43.5	67.9	33.7
	1965	43.5	67.9	33.8
	1966	43.5	67.9	33.8
	1967	43.5	67.9	33.9
	1968	43.5	67.9	34
	1969	43.5	67.9	34
	1970	43.5	67.9	33.8
	1971	43.5	67.9	33.7
	1972	43.5	67.9	33.7
	1973	43.5	67.9	33.6
	1974	43.5	67.9	33.4
	1975	43.5	67.9	33.4
	1976	43.5	67.9	33.4
	1977	43.5	67.9	33.2
	1978	43.5	67.9	33.3
	1979	43.5	67.9	33.3
	1980	43.4	67.9	33.2
	1981	43.4	67.9	33.2
	1982	43.4	67.9	33.2
	1983	43.4	67.9	33.3
	1984	43.4	67.9	33.3
	1985	43.4	67.9	33.4
	1986	43.4	67.9	33.5
	1987	43.4	67.9	33.6
	1988	43.4	67.9	33.6
	1989	43.4	67.9	33.6
	1990	43.4	67.9	33.6
	1991	43.4	67.9	33.6
	1992	43.4	67.9	33.6
	1993	43.4	67.9	33.5
	1994	43.4	68	33.5
	1995	43.4	68	33.6
	1996	43.4	68	33.7
	1997	43.4	68	33.8
	1998	43.4	68	33.8
	1999	43.4	68	33.8
[truncated: 1,001 more rows]

## Sheet: Fig. 2c
	Time (s)	Transpiration (L/h/m2)
	1	0.6948
	2	0.6948
	3	0.6588
	4	0.6144
	5	0.6156
	6	0.6228
	7	0.6216
	8	0.6156
	9	0.6204
	10	0.6168
	11	0.6192
	12	0.552
	13	0.5544
	14	0.5484
	15	0.5604
	16	0.5604
	17	0.5604
	18	0.5676
	19	0.5688
	20	0.5652
	21	0.5664
	22	0.5664
	23	0.5664
	24	0.5712
	25	0.5664
	26	0.564
	27	0.5664
	28	0.5736
	29	0.576
	30	0.5724
	31	0.5784
	32	0.5784
	33	0.5748
	34	0.582
	35	0.582
	36	0.588
	37	0.5928
	38	0.5868
	39	0.5928
	40	0.5892
	41	0.5928
	42	0.6024
	43	0.5988
	44	0.606
	45	0.6132
	46	0.618
	47	0.6192
	48	0.6276
	49	0.63
	50	0.6336
	51	0.6348
	52	0.636
	53	0.6432
	54	0.6456
	55	0.6396
	56	0.6396
	57	0.6396
	58	0.6372
	59	0.642
	60	0.6396
	61	0.6396
	62	0.6384
	63	0.6516
	64	0.6552
	65	0.6576
	66	0.654
	67	0.6456
	68	0.6468
	69	0.648
	70	0.6576
	71	0.6588
	72	0.6636
	73	0.6624
	74	0.6576
	75	0.66
	76	0.6612
	77	0.6636
	78	0.6648
	79	0.6672
	80	0.6684
	81	0.6684
	82	0.6636
	83	0.6696
	84	0.672
	85	0.6696
	86	0.6756
	87	0.6768
	88	0.6768
	89	0.6816
	90	0.6876
	91	0.6912
	92	0.6912
	93	0.6912
	94	0.6924
	95	0.6936
	96	0.6972
	97	0.6996
	98	0.7008
	99	0.6972
	100	0.6768
	101	0.6756
	102	0.4032
	103	0.402
	104	0.402
	105	0.4032
	106	0.4116
	107	0.4152
	108	0.4152
	109	0.4212
	110	0.4212
	111	0.426
	112	0.5112
	113	0.3156
	114	0.3132
	115	0.2988
	116	0.4824
	117	0.402
	118	0.4092
	119	0.6552
	120	0.6552
	121	0.6624
	122	0.6672
	123	0.6624
	124	0.6612
	125	0.6636
	126	0.66
	127	0.6516
	128	0.6516
	129	0.6516
	130	0.6372
	131	0.6252
	132	0.618
	133	0.6072
	134	0.6072
	135	0.6
	136	0.594
	137	0.606
	138	0.582
	139	0.5724
	140	0.5616
	141	0.552
	142	0.5472
	143	0.5664
	144	0.546
	145	0.5436
	146	0.534
	147	0.54
	148	0.54
	149	0.5376
	150	0.5352
	151	0.5412
	152	0.5388
	153	0.534
	154	0.528
	155	0.54
	156	0.5376
	157	0.5376
	158	0.5472
	159	0.558
	160	0.552
	161	0.5496
	162	0.5496
	163	0.558
	164	0.5652
	165	0.552
	166	0.5472
	167	0.546
	168	0.5472
	169	0.5436
	170	0.5448
	171	0.558
	172	0.5676
	173	0.5736
	174	0.5928
	175	0.6144
	176	0.624
	177	0.624
	178	0.6288
	179	0.6336
	180	0.6288
	181	0.6228
	182	0.6156
	183	0.6072
	184	0.6048
	185	0.6
	186	0.5976
	187	0.5928
	188	0.5868
	189	0.5868
	190	0.5784
	191	0.5808
	192	0.5796
	193	0.5784
	194	0.5772
	195	0.576
	196	0.5808
	197	0.5784
	198	0.576
	199	0.5844
	200	0.5892
	201	0.5868
	202	0.5856
	203	0.5856
	204	0.5976
	205	0.594
	206	0.5952
	207	0.588
	208	0.5976
	209	0.6048
	210	0.6096
	211	0.6216
	212	0.6288
	213	0.7296
	214	0.7284
	215	0.7332
	216	0.7284
	217	0.7164
	218	0.7116
	219	0.7032
	220	0.696
	221	0.6912
	222	0.696
	223	0.6972
	224	0.6972
	225	0.702
	226	0.7032
	227	0.7008
	228	0.7116
	229	0.7044
	230	0.7008
	231	0.6948
	232	0.6852
	233	0.6804
	234	0.69
	235	0.69
	236	0.69
	237	0.6864
	238	0.6864
	239	0.6804
	240	0.6792
	241	0.6744
	242	0.6648
	243	0.6612
	244	0.6744
	245	0.6792
	246	0.678
	247	0.678
	248	0.6732
	249	0.6756
	250	0.6816
	251	0.6816
	252	0.6804
	253	0.6828
	254	0.6828
	255	0.6948
	256	0.6984
	257	0.6984
	258	0.702
	259	0.69
	260	0.69
	261	0.6924
	262	0.69
	263	0.6876
	264	0.6888
	265	0.6924
	266	0.696
	267	0.6972
	268	0.69
	269	0.6888
	270	0.6936
	271	0.6924
	272	0.69
	273	0.6912
	274	0.6924
	275	0.69
	276	0.6876
	277	0.6852
	278	0.6924
	279	0.6852
	280	0.6888
	281	0.6948
	282	0.6948
	283	0.702
	284	0.6984
	285	0.6912
	286	0.684
	287	0.6816
	288	0.6876
	289	0.6876
	290	0.69
	291	0.6948
	292	0.7044
	293	0.7068
	294	0.708
	295	0.7008
	296	0.6912
	297	0.6912
	298	0.6972
	299	0.702
	300	0.7044
	301	0.708
	302	0.7104
	303	0.7464
	304	0.7836
	305	0.7836
	306	0.7836
	307	0.7836
	308	0.774
	309	0.7716
	310	0.7692
	311	0.7668
	312	0.8364
	313	0.8508
	314	0.8592
	315	0.8472
	316	0.8472
	317	0.8508
	318	0.8472
	319	0.8472
	320	0.8484
	321	0.8496
	322	0.858
	323	0.8592
	324	0.8496
	325	0.8448
	326	0.8508
	327	0.8508
	328	0.8448
	329	0.8388
	330	0.84
	331	0.834
	332	0.8364
	333	0.8436
	334	0.8376
	335	0.8316
	336	0.8292
	337	0.834
	338	0.8364
	339	0.8304
	340	0.8304
	341	0.8268
	342	0.8196
	343	0.8292
	344	0.8232
	345	0.8148
	346	0.8088
	347	0.8136
	348	0.8112
	349	0.8064
	350	0.8016
	351	0.804
	352	0.8088
	353	0.804
	354	0.8016
	355	0.8028
	356	0.8028
	357	0.8016
	358	0.8076
	359	0.798
	360	0.798
	361	0.8052
	362	0.8112
	363	0.804
	364	0.8004
	365	0.8016
	366	0.8028
	367	0.804
	368	0.804
	369	0.8076
	370	0.798
	371	0.7956
	372	0.7944
	373	0.7944
	374	0.7956
	375	0.792
	376	0.798
	377	0.7992
	378	0.8004
	379	0.8052
	380	0.804
	381	0.8052
	382	0.804
	383	0.798
	384	0.7944
	385	0.786
	386	0.774
	387	0.7764
	388	0.7764
	389	0.7788
	390	0.7764
	391	0.7764
	392	0.7704
	393	0.7704
	394	0.7692
	395	0.7716
	396	0.7704
	397	0.7716
	398	0.7704
	399	0.7788
	400	0.8004
	401	0.8004
	402	1.0704
	403	1.0788
	404	1.0824
	405	1.0812
	406	1.074
	407	1.068
	408	1.068
	409	1.0704
	410	1.0716
	411	1.0668
	412	1.062
	413	1.062
	414	1.0632
	415	1.0632
	416	1.0512
	417	1.0512
	418	1.05
	419	1.0296
	420	1.0236
	421	1.0164
	422	1.0152
	423	1.0116
	424	1.0032
	425	0.9972
	426	0.9912
	427	0.9924
	428	0.9936
	429	0.99
	430	0.9948
	431	0.9984
	432	1.002
	433	1.0008
	434	1.0008
	435	0.9924
	436	0.996
	437	0.9852
	438	0.9852
	439	0.9864
	440	0.9852
	441	0.9948
	442	0.9948
	443	0.9588
	444	0.9756
	445	0.9792
	446	0.9864
	447	0.972
	448	0.972
	449	0.972
	450	0.9732
	451	0.96
	452	0.9612
	453	0.9624
	454	0.9624
	455	0.9408
	456	0.9408
	457	0.9468
	458	0.9384
	459	0.9288
	460	0.93
	461	0.9432
	462	0.942
	463	0.9324
	464	0.9264
	465	0.9252
	466	0.924
	467	0.93
	468	0.93
	469	0.93
	470	0.9288
	471	0.9216
	472	0.9228
	473	0.9168
	474	0.9168
	475	0.9132
	476	0.9108
	477	0.906
	478	0.9024
	479	0.8964
	480	0.8964
	481	0.8892
	482	0.8856
	483	0.8832
	484	0.8772
	485	0.8724
	486	0.8772
	487	0.8772
	488	0.8724
	489	0.8664
	490	0.8664
	491	0.864
	492	0.858
	493	0.8568
	494	0.858
	495	0.858
	496	0.8556
	497	0.852
	498	0.852
	499	0.8484
	500	0.8484
	501	0.8508
	502	0.8532
	503	0.8568
	504	0.846
	505	0.8424
	506	0.8508
	507	0.852
	508	0.8436
	509	0.8448
	510	0.846
	511	0.8484
	512	0.8484
	513	0.8472
	514	0.852
	515	0.8508
	516	0.8568
	517	0.8556
	518	0.8544
	519	0.8556
	520	0.8592
	521	0.8628
	522	0.858
	523	0.852
	524	0.8472
	525	0.84
	526	0.846
	527	0.8508
	528	0.8424
	529	0.8376
	530	0.8448
	531	0.8484
	532	0.8484
	533	0.8484
	534	0.834
	535	0.834
	536	0.828
	537	0.8328
	538	0.8352
	539	0.8364
	540	0.8364
	541	0.8472
	542	0.8472
	543	0.8484
	544	0.8292
	545	0.834
	546	0.8412
	547	0.8436
	548	0.8484
	549	0.8436
	550	0.8412
	551	0.8412
	552	0.8436
	553	0.8424
	554	0.8424
	555	0.834
	556	0.8364
	557	0.8472
	558	0.8472
	559	0.8448
	560	0.8424
	561	0.8388
	562	0.8376
	563	0.8328
	564	0.8328
	565	0.8364
	566	0.834
	567	0.8328
	568	0.8424
	569	0.8436
	570	0.8412
	571	0.8352
	572	0.8352
	573	0.8352
	574	0.834
	575	0.8316
	576	0.8388
	577	0.8424
	578	0.834
	579	0.8304
	580	0.8304
	581	0.8316
	582	0.8376
	583	0.8424
	584	0.8448
	585	0.8448
	586	0.8448
	587	0.8436
	588	0.8472
	589	0.8508
	590	0.8568
	591	0.8544
	592	0.8496
	593	0.8472
	594	0.8472
	595	0.8556
	596	0.864
	597	0.8676
	598	0.8616
	599	0.8604
	600	0.8604
	601	0.8568
	602	0.8544
	603	0.8628
	604	0.87
	605	0.8676
	606	0.8604
	607	0.8604
	608	0.8616
	609	0.8592
	610	0.8532
	611	0.864
	612	0.8616
	613	0.8556
	614	0.8544
	615	0.8532
	616	0.8544
	617	0.864
	618	0.864
	619	0.8628
	620	0.8628
	621	0.8628
	622	0.8628
	623	0.8592
	624	0.8604
	625	0.864
	626	0.8628
	627	0.8616
	628	0.8628
	629	0.8688
	630	0.8712
	631	0.8724
	632	0.8784
	633	0.8748
	634	0.8748
	635	0.8748
	636	0.8712
	637	0.8676
	638	0.8688
	639	0.8736
	640	0.8772
	641	0.8784
	642	0.8748
	643	0.864
	644	0.87
	645	0.8772
	646	0.8772
	647	0.8712
	648	0.8688
	649	0.8688
	650	0.8676
	651	0.876
	652	0.87
	653	0.8676
	654	0.8736
	655	0.8784
	656	0.8796
	657	0.8856
	658	0.8796
	659	0.888
	660	0.888
	661	0.8796
	662	0.8736
	663	0.8676
	664	0.8676
	665	0.8796
	666	0.8868
	667	0.8868
	668	0.8892
	669	0.8868
	670	0.888
	671	0.8952
	672	0.894
	673	0.894
	674	0.9012
	675	0.906
	676	0.9012
	677	0.8976
	678	0.8964
	679	0.8904
	680	0.8892
	681	0.888
	682	0.888
	683	0.8868
	684	0.8964
	685	0.9132
	686	0.918
	687	0.9096
	688	0.9108
	689	0.9036
	690	0.9
	691	0.8964
	692	0.894
	693	0.8856
	694	0.8808
	695	0.8772
	696	0.8724
	697	0.8688
	698	0.8736
	699	0.8688
	700	0.87
	701	0.87
	702	0.876
	703	0.8688
	704	0.8652
	705	0.8712
	706	0.8772
	707	0.8796
	708	0.8784
	709	0.8712
	710	0.87
	711	0.8724
	712	0.8784
	713	0.8784
	714	0.8616
	715	0.8616
	716	0.8628
	717	0.8688
	718	0.876
	719	0.8988
	720	0.9048
	721	0.906
	722	0.9072
	723	0.9156
	724	0.9252
	725	0.93
	726	0.936
	727	0.9396
	728	0.9468
	729	0.9408
	730	0.9372
	731	0.9396
	732	0.9444
	733	0.948
	734	0.948
	735	0.954
	736	0.9504
	737	0.9624
	738	0.966
	739	0.9648
	740	0.9684
	741	0.9684
	742	0.984
	743	0.9912
	744	0.9912
	745	0.9936
	746	0.9936
	747	0.9972
	748	0.9984
	749	0.9972
	750	0.9984
	751	0.9984
	752	0.9996
	753	1.0056
	754	1.0104
	755	1.0164
	756	1.0164
	757	1.0104
	758	1.014
	759	1.0176
	760	1.0164
	761	1.0116
	762	1.014
	763	1.02
	764	1.0224
	765	1.0236
	766	1.0248
	767	1.0272
	768	1.02
	769	1.0368
	770	1.0416
	771	1.044
	772	1.0512
	773	1.0524
	774	1.0476
	775	1.0416
	776	1.05
	777	1.0524
	778	1.05
	779	1.05
	780	1.05
	781	1.0572
	782	1.0668
	783	1.0656
	784	1.0668
	785	1.0656
	786	1.0584
	787	1.0536
	788	1.0536
	789	1.0596
	790	1.0596
	791	1.056
	792	1.0608
	793	1.062
	794	1.0632
	795	1.0644
	796	1.0572
	797	1.0584
	798	1.0632
	799	1.0608
	800	1.0572
	801	1.0512
	802	1.05
	803	1.05
	804	1.0488
	805	1.0428
	806	1.02
	807	1.0212
	808	1.02
	809	1.02
	810	1.0224
	811	1.0212
	812	1.0188
	813	1.0284
	814	1.026
	815	1.0224
	816	1.0272
	817	1.0356
	818	1.038
	819	1.0368
	820	1.032
	821	1.0296
	822	1.0308
	823	1.0296
	824	1.0296
	825	1.0284
	826	1.0284
	827	1.0068
	828	0.9984
	829	1.0068
	830	1.0104
	831	1.008
	832	1.008
	833	1.008
	834	1.0236
	835	1.0236
	836	1.0224
	837	1.0128
	838	1.0116
	839	1.0116
	840	1.0128
	841	1.0008
	842	1.0116
	843	1.0164
	844	1.0236
	845	1.014
	846	1.008
	847	1.0056
	848	0.9996
	849	1.0008
	850	1.0032
	851	1.0068
	852	1.0056
	853	1.014
	854	1.014
	855	1.0236
	856	1.0236
	857	1.0188
	858	1.0212
	859	1.0212
	860	1.0188
	861	1.02
	862	1.0188
	863	1.0188
	864	1.0176
	865	1.008
	866	1.0068
	867	1.0056
	868	1.0032
	869	1.0008
	870	0.9972
	871	1.0008
	872	1.008
	873	1.0152
	874	1.0068
	875	1.0176
	876	1.0116
	877	1.0068
	878	1.0068
	879	1.0104
	880	1.0116
	881	1.0092
	882	1.0044
	883	1.0032
	884	1.0104
	885	1.0164
	886	1.0188
	887	1.0212
	888	1.0104
	889	1.014
	890	1.0128
	891	1.0104
	892	1.0056
	893	1.0044
	894	1.0164
	895	1.014
	896	1.008
	897	1.0116
	898	1.0128
	899	1.0104
	900	1.0128
	901	1.0236
	902	1.0248
	903	1.0224
	904	1.0236
	905	1.0236
	906	1.0236
	907	1.0332
	908	1.0404
	909	1.044
	910	1.0452
	911	1.0416
	912	1.044
	913	1.05
	914	1.0512
	915	1.0512
	916	1.05
	917	1.038
	918	1.0404
	919	1.05
	920	1.05
	921	1.05
	922	1.0428
	923	1.044
	924	1.0476
	925	1.044
	926	1.0416
	927	1.0392
	928	1.0572
	929	1.0512
	930	1.0548
	931	1.0572
	932	1.0488
	933	1.044
	934	1.0428
	935	1.0428
	936	1.0416
	937	1.0368
	938	0.9624
	939	0.9444
	940	0.9384
	941	0.9372
	942	0.9372
	943	0.9468
	944	0.9456
	945	0.9468
	946	0.9516
	947	0.9588
	948	0.9648
	949	0.9684
	950	0.9684
	951	0.9732
	952	0.972
	953	0.9852
	954	0.9876
	955	0.9852
	956	0.9912
	957	0.9876
	958	0.9876
	959	0.9876
	960	0.996
	961	1.002
	962	1.0056
	963	1.0104
	964	1.0128
	965	0.9996
	966	0.9924
	967	1.002
	968	1.0032
	969	1.0044
	970	1.0032
	971	0.9972
	972	0.996
	973	1.0116
	974	1.008
	975	1.0008
	976	1.008
	977	1.0092
	978	1.0092
	979	1.0092
	980	1.0152
	981	1.02
	982	1.0188
	983	1.0236
	984	1.0188
	985	1.0104
	986	1.0188
	987	1.0296
	988	1.0308
	989	1.0308
	990	1.032
	991	1.0404
	992	1.0452
	993	1.0536
	994	1.0668
	995	1.0764
	996	1.08
	997	1.0788
	998	1.074
	999	1.0704
	1000	1.0716
	1001	1.0788
	1002	1.0728
	1003	1.0716
	1004	1.0704
	1005	1.08
	1006	1.0608
	1007	1.0608
	1008	1.0596
	1009	1.068
	1010	1.0716
	1011	1.0704
	1012	1.0368
	1013	1.0368
	1014	1.0608
	1015	1.0608
	1016	1.0596
	1017	1.0656
	1018	1.0824
	1019	1.0848
	1020	1.0872
	1021	1.086
	1022	1.0848
	1023	1.0776
	1024	1.0824
	1025	1.0848
	1026	1.0908
	1027	1.0932
	1028	1.0908
	1029	1.0884
	1030	1.0884
	1031	1.0872
	1032	1.0896
	1033	1.0908
	1034	1.0968
	1035	1.0968
	1036	1.0968
	1037	1.0836
	1038	1.0872
	1039	1.0872
	1040	1.0824
	1041	1.086
	1042	1.0788
	1043	1.0776
	1044	1.0824
	1045	1.0788
	1046	1.08
	1047	1.0836
	1048	1.0848
	1049	1.0836
	1050	1.08
	1051	1.08
	1052	1.0752
	1053	1.068
	1054	1.0644
	1055	1.0596
	1056	1.0596
	1057	1.0692
	1058	1.0692
	1059	1.0644
	1060	1.0644
	1061	1.0572
	1062	1.0572
	1063	1.0596
	1064	1.0608
	1065	1.0608
	1066	1.0632
	1067	1.056
	1068	1.056
	1069	1.0392
	1070	1.0344
	1071	1.0416
	1072	1.0356
	1073	1.0344
	1074	1.032
	1075	1.032
	1076	1.0356
	1077	1.0392
	1078	1.0416
	1079	1.0416
	1080	1.05
	1081	1.0428
	1082	1.0428
	1083	1.0464
	1084	1.0512
	1085	1.056
	1086	1.0584
	1087	1.0572
	1088	1.0668
	1089	1.062
	1090	1.062
	1091	1.0704
	1092	1.0692
	1093	1.0632
	1094	1.0608
	1095	1.0632
	1096	1.0656
	1097	1.0656
	1098	1.0644
	1099	1.0692
	1100	1.0752
	1101	1.0752
	1102	1.0752
	1103	1.0716
	1104	1.0764
	1105	1.0872
	1106	1.1016
	1107	1.11
	1108	1.1148
	1109	1.1076
	1110	1.0992
	1111	1.0968
	1112	1.104
	1113	1.1016
	1114	1.1016
	1115	1.1016
	1116	1.0932
	1117	1.0884
	1118	1.092
	1119	1.092
	1120	1.0944
	1121	1.0944
	1122	1.0944
	1123	1.0968
	1124	1.1076
	1125	1.1076
	1126	1.104
	1127	1.1196
	1128	1.1292
	1129	1.134
	1130	1.1256
	1131	1.1232
	1132	1.122
	1133	1.1232
	1134	1.1136
	1135	1.1196
	1136	1.1256
	1137	1.1292
	1138	1.128
	1139	1.134
	1140	1.1376
	1141	1.1376
	1142	1.1292
	1143	1.1304
	1144	0.9228
	1145	0.9276
	1146	0.8976
	1147	0.9276
	1148	0.9228
	1149	0.918
	1150	0.9084
	1151	0.9048
	1152	0.906
	1153	0.9012
	1154	0.9096
	1155	0.9036
	1156	0.906
	1157	0.9024
	1158	0.8964
	1159	0.9
	1160	0.912
	1161	0.9144
	1162	0.9216
	1163	0.9276
	1164	0.9312
	1165	0.9408
	1166	0.9456
	1167	0.9492
	1168	0.9456
	1169	0.9456
	1170	0.9456
	1171	0.9432
	1172	0.9408
	1173	0.9384
	1174	0.9396
	1175	0.9288
	1176	0.9264
	1177	0.9264
	1178	0.9264
	1179	0.9216
	1180	0.9276
	1181	0.93
	1182	0.93
	1183	0.9312
	1184	0.9276
	1185	0.9252
	1186	0.9288
	1187	0.9324
	1188	0.9348
	1189	0.9276
	1190	0.9216
	1191	0.9276
	1192	0.9288
	1193	0.936
	1194	0.9288
	1195	0.924
	1196	0.9216
	1197	0.9264
	1198	0.9288
	1199	0.9336
	1200	0.9312
	1201	0.9216
	1202	0.9204
	1203	0.9228
	1204	0.9132
	1205	0.918
	1206	0.918
	1207	0.9132
	1208	0.9096
	1209	0.9096
	1210	0.9096
	1211	0.9012
	1212	0.8988
	1213	0.8928
	1214	0.8988
	1215	0.9072
	1216	0.912
	1217	0.9144
	1218	0.9108
	1219	0.906
	1220	0.9096
	1221	0.9108
	1222	0.9108
	1223	0.9156
	1224	0.9192
	1225	0.9228
	1226	0.924
	1227	0.93
	1228	0.9096
	1229	0.9108
	1230	0.9168
	1231	0.9204
	1232	0.9204
	1233	0.9216
	1234	0.924
	1235	0.9252
	1236	0.93
	1237	0.9336
	1238	1.0116
	1239	1.0296
	1240	1.0308
	1241	1.0308
	1242	1.0392
	1243	1.0332
	1244	1.032
	1245	1.0296
	1246	1.026
	1247	1.02
	1248	1.0104
	1249	1.0116
	1250	1.0128
	1251	0.9972
	1252	0.9972
	1253	0.984
	1254	0.9756
	1255	0.9708
	1256	0.9648
	1257	0.9708
	1258	0.972
	1259	0.9636
	1260	0.9672
	1261	0.9624
	1262	0.9588
	1263	0.9576
	1264	0.9624
	1265	0.972
	1266	0.9744
	1267	0.9648
	1268	0.966
	1269	0.9708
	1270	0.978
	1271	0.9768
	1272	0.978
	1273	0.9648
	1274	0.9672
	1275	0.9672
	1276	0.9576
	1277	0.9612
	1278	0.96
	1279	0.9684
	1280	0.9708
	1281	0.9732
	1282	0.978
	1283	0.978
	1284	0.978
	1285	0.9804
	1286	0.9708
	1287	0.96
	1288	0.9684
	1289	0.9672
	1290	0.966
	1291	0.9636
	1292	0.9672
	1293	0.9744
	1294	0.9684
	1295	0.9576
	1296	0.9528
	1297	0.954
	1298	0.9564
	1299	0.9648
	1300	0.9684
	1301	0.966
	1302	0.9648
	1303	0.966
	1304	0.9744
	1305	0.966
	1306	0.9804
	1307	0.9768
	1308	0.9828
	1309	0.9816
	1310	0.978
	1311	0.966
	1312	0.9936
	1313	0.9948
	1314	0.9852
	1315	0.9864
	1316	0.9852
	1317	0.9876
	1318	0.972
	1319	0.9672
	1320	0.9684
	1321	0.9684
	1322	0.9732
	1323	0.9804
	1324	0.972
	1325	0.972
	1326	0.9708
	1327	0.9696
	1328	0.9636
	1329	0.9672
	1330	0.966
	1331	0.9648
	1332	0.9624
	1333	0.9696
	1334	0.9636
	1335	0.9696
	1336	0.9708
	1337	0.972
	1338	0.9648
	1339	0.9648
	1340	0.9744
	1341	0.9756
	1342	0.9684
	1343	0.9648
	1344	0.9648
	1345	0.9684
	1346	0.96
	1347	0.954
	1348	0.9516
	1349	0.9492
	1350	0.9612
	1351	0.966
	1352	0.966
	1353	0.9684
	1354	0.978
	1355	0.9816
	1356	0.9816
	1357	0.978
	1358	0.9804
	1359	0.9864
	1360	0.9876
	1361	0.9876
	1362	0.9876
	1363	0.9852
	1364	0.984
	1365	0.9876
	1366	0.9876
	1367	0.984
	1368	0.9888
	1369	0.9888
	1370	0.996
	1371	0.9852
	1372	0.996
	1373	0.996
	1374	1.0056
	1375	1.0056
	1376	0.9972
	1377	0.9996
	1378	0.996
	1379	0.9972
	1380	0.9924
	1381	0.9996
	1382	0.99
	1383	0.9924
	1384	0.9924
	1385	0.9924
	1386	0.9912
	1387	0.9912
	1388	0.9816
	1389	0.9816
	1390	0.966
	1391	0.96
	1392	0.9648
	1393	0.9696
	1394	0.9684
	1395	0.9648
	1396	0.9612
	1397	0.96
	1398	0.9696
	1399	0.9624
	1400	0.9624
	1401	0.9696
	1402	0.9708
	1403	0.9708
	1404	0.8748
	1405	0.8748
	1406	0.876
	1407	0.876
	1408	0.8676
	1409	0.8664
	1410	0.8604
	1411	0.8592
	1412	0.8508
	1413	0.846
	1414	0.8592
	1415	0.8604
	1416	0.8472
	1417	0.8364
	1418	0.834
	1419	0.84
	1420	0.8484
	1421	0.8616
	1422	0.87
	1423	0.8712
	1424	0.8484
	1425	0.822
	1426	0.8208
	1427	0.8184
	1428	0.8268
	1429	0.7992
	1430	0.7992
	1431	0.7992
	1432	0.834
	1433	0.8364
	1434	0.8304
	1435	0.8244
	1436	0.8184
	1437	0.8256
	1438	0.8292
	1439	0.828
	1440	0.8292
	1441	0.8292
	1442	0.8268
	1443	0.8292
	1444	1.0344
	1445	1.0368
	1446	1.0692
	1447	1.0452
	1448	1.0548
	1449	1.0584
	1450	1.0632
	1451	1.0704
	1452	1.0728
	1453	1.0704
	1454	1.0644
	1455	1.0692
	1456	1.062
	1457	1.0596
	1458	1.0596
	1459	1.0596
	1460	1.0476
	1461	1.0524
	1462	1.05
	1463	1.05
	1464	1.0464
	1465	1.0392
	1466	1.0404
	1467	1.0476
	1468	1.0464
	1469	1.0452
	1470	1.0464
	1471	1.0464
	1472	1.0428
	1473	1.044
	1474	1.0512
	1475	1.056
	1476	1.0608
	1477	1.062
	1478	1.0644
	1479	1.068
	1480	1.056
	1481	1.0512
	1482	1.0524
	1483	1.0476
	1484	1.0584
	1485	1.0548
	1486	1.044
	1487	1.038
	1488	1.0392
	1489	1.044
	1490	1.0488
	1491	1.0464
	1492	1.0512
	1493	1.05
	1494	1.0476
	1495	1.0464
	1496	1.0536
	1497	1.0464
	1498	1.0452
	1499	1.0416
	1500	1.0392
	1501	1.038
	1502	1.0392
	1503	1.044
	1504	1.0512
	1505	1.0476
	1506	1.0512
	1507	1.05
	1508	1.0452
	1509	1.0476
	1510	1.0524
	1511	1.0536
	1512	1.0548
	1513	1.0608
	1514	1.0536
	1515	1.0548
	1516	1.0572
	1517	1.0572
	1518	1.0536
	1519	1.0644
	1520	1.0596
	1521	1.0572
	1522	1.0596
	1523	1.0536
	1524	1.0464
	1525	1.0428
	1526	1.0488
	1527	1.0464
	1528	1.0464
	1529	1.05
	1530	1.05
	1531	1.0464
	1532	1.0488
	1533	1.0584
	1534	1.0572
	1535	1.0572
	1536	1.0524
	1537	1.056
	1538	1.0524
	1539	1.0536
	1540	1.056
	1541	1.056
	1542	1.0512
	1543	1.0536
	1544	1.0536
	1545	1.056
	1546	1.0548
	1547	1.0596
	1548	1.068
	1549	1.0728
	1550	1.0764
	1551	1.086
	1552	1.092
	1553	1.0944
	1554	1.098
	1555	1.0992
	1556	1.098
	1557	1.0896
	1558	1.0896
	1559	1.0884
	1560	1.0776
	1561	1.0812
	1562	1.0896
	1563	1.0896
	1564	1.0812
	1565	1.0716
	1566	1.0728
	1567	1.0728
	1568	1.068
	1569	1.068
	1570	1.0656
	1571	1.0644
	1572	1.0608
	1573	1.0596
	1574	1.0584
	1575	1.0596
	1576	1.0644
	1577	1.0668
	1578	1.068
	1579	1.0584
	1580	1.0512
	1581	1.0548
	1582	1.056
	1583	1.0548
	1584	1.0512
	1585	1.0488
	1586	1.0548
	1587	1.0596
	1588	1.0488
	1589	1.0488
	1590	1.0572
	1591	1.0584
	1592	1.05
	1593	1.044
	1594	1.0512
	1595	1.0524
	1596	1.056
	1597	1.0596
	1598	1.0572
	1599	1.0608
	1600	1.0596
	1601	1.056
	1602	1.0572
	1603	1.0608
	1604	1.0572
	1605	1.0512
	1606	1.056
	1607	1.0728
	1608	1.0752
	1609	1.0716
	1610	1.0764
	1611	1.0884
	1612	1.0872
	1613	1.086
	1614	1.0908
	1615	1.0944
	1616	1.0944
	1617	1.08
	1618	1.0824
	1619	1.0848
	1620	1.0836
	1621	1.0848
	1622	1.0812
	1623	1.068
	1624	1.062
	1625	1.0368
	1626	1.032
	1627	1.0272
	1628	1.0272
	1629	1.0224
	1630	1.0224
	1631	1.0236
	1632	1.0308
	1633	1.0296
	1634	1.038
	1635	1.038
	1636	1.0548
	1637	1.0596
	1638	1.0608
	1639	1.0656
	1640	1.062
	1641	1.062
	1642	1.0632
	1643	1.0632
	1644	1.062
	1645	1.0668
	1646	1.0656
	1647	1.0656
	1648	1.0728
	1649	1.0764
	1650	1.068
	1651	1.0656
	1652	1.0668
	1653	1.0644
	1654	1.0584
	1655	1.0572
	1656	1.062
	1657	1.062
	1658	1.0536
	1659	1.0548
	1660	1.0536
	1661	1.0632
	1662	1.0608
	1663	1.0728
	1664	1.0716
	1665	1.068
	1666	1.0692
	1667	1.0728
	1668	1.0716
	1669	1.0764
	1670	1.0716
	1671	1.0752
	1672	1.0656
	1673	1.0704
	1674	1.0512
	1675	1.0488
	1676	1.0368
	1677	1.0296
	1678	1.0332
	1679	1.0488
	1680	1.0488
	1681	1.0416
	1682	1.05
	1683	1.0488
	1684	1.0476
	1685	1.0416
	1686	1.0392
	1687	1.0416
	1688	1.0476
	1689	1.0476
	1690	1.0692
	1691	1.0704
	1692	1.0728
	1693	1.0716
	1694	1.0716
	1695	1.0716
	1696	1.0644
	1697	1.0584
	1698	1.05
	1699	1.0548
	1700	1.0476
	1701	1.0488
	1702	1.0512
	1703	1.05
	1704	1.1448
	1705	1.1412
	1706	1.1448
	1707	1.1412
	1708	1.1448
	1709	1.1556
	1710	1.1676
	1711	1.1664
	1712	1.1676
	1713	1.1676
	1714	1.152
	1715	1.1508
	1716	1.1676
	1717	1.1784
	1718	1.1772
	1719	1.1748
	1720	1.1712
	1721	1.1604
	1722	1.152
	1723	1.1508
	1724	1.1616
	1725	1.188
	1726	1.1856
	1727	1.1952
	1728	1.1904
	1729	1.206
	1730	1.2048
	1731	1.212
	1732	1.1772
	1733	1.1748
	1734	1.176
	1735	1.1832
	1736	1.1868
	1737	1.1784
	1738	1.176
	1739	1.1772
	1740	1.1736
	1741	1.1748
	1742	1.1724
	1743	1.17
	1744	1.1712
	1745	1.1688
	1746	1.1688
	1747	1.1628
	1748	1.1604
	1749	1.1592
	1750	1.1568
	1751	1.1508
	1752	1.152
	1753	1.1508
	1754	1.1544
	1755	1.1436
	1756	1.152
	1757	1.1556
	1758	1.1568
	1759	1.1556
	1760	1.1616
	1761	1.1532
	1762	1.1496
	1763	1.1436
	1764	1.1448
	1765	1.1496
	1766	1.1556
	1767	1.1472
	1768	1.1448
	1769	1.146
	1770	1.152
	1771	1.1508
	1772	1.1484
	1773	1.1448
	1774	1.146
	1775	1.146
	1776	1.146
	1777	1.152
	1778	1.1496
	1779	1.1472
	1780	1.1484
	1781	1.158
	1782	1.1556
	1783	1.1556
	1784	1.14
	1785	1.1484
	1786	1.164
	1787	1.164
	1788	1.1604
	1789	1.1544
	1790	1.1556
	1791	1.158
	1792	1.1532
	1793	1.1496
	1794	1.1484
	1795	1.1484
	1796	1.1496
	1797	1.146
	1798	1.1436
	1799	1.1436
	1800	1.1532
	1801	1.1556
	1802	1.1568
	1803	1.1496
	1804	1.146
	1805	1.1424
	1806	1.1472
	1807	1.1472
	1808	1.146
	1809	1.14
	1810	1.134
	1811	1.1352
	1812	1.134
	1813	1.1328
	1814	1.1328
	1815	1.134
	1816	1.1268
	1817	1.134
	1818	1.1376
	1819	1.1232
	1820	1.1256
	1821	1.1208
	1822	1.1172
	1823	1.122
	1824	1.1292
	1825	1.1376
	1826	1.128
	1827	1.134
	1828	1.14
	1829	1.1436
	1830	1.1316
	1831	1.1268
	1832	1.1232
	1833	1.116
	1834	1.1148
	1835	1.1256
	1836	1.1268
	1837	1.1184
	1838	1.116
	1839	1.1172
	1840	1.1196
	1841	1.122
	1842	1.1196
	1843	1.1172
	1844	1.1196
	1845	1.116
	1846	1.1184
	1847	1.1196
	1848	1.1112
	1849	1.098
	1850	1.1016
	1851	1.0932
	1852	1.0884
	1853	1.1004
	1854	1.0956
	1855	1.0944
	1856	1.1016
	1857	1.1028
	1858	1.1064
	1859	1.1124
	1860	1.1184
	1861	1.1148
	1862	1.11
	1863	1.1184
	1864	1.1268
	1865	1.1244
	1866	1.1208
	1867	1.1196
	1868	1.1184
	1869	1.1112
	1870	1.1064
	1871	1.116
	1872	1.1244
	1873	1.1292
	1874	1.128
	1875	1.128
	1876	1.122
	1877	1.1196
	1878	1.122
	1879	1.122
	1880	1.122
	1881	1.1124
	1882	1.1064
	1883	1.1172
	1884	1.1184
	1885	1.1256
	1886	1.1244
	1887	1.1196
	1888	1.1196
	1889	1.1256
	1890	1.1244
	1891	1.1172
	1892	1.1172
	1893	1.1184
	1894	1.1088
	1895	1.1136
	1896	1.1196
	1897	1.116
	1898	1.1184
	1899	1.1136
	1900	1.1112
	1901	1.1124
	1902	1.1112
	1903	1.1112
	1904	1.1124
	1905	1.1148
	1906	1.1196
	1907	1.1028
	1908	1.0932
	1909	1.0884
	1910	1.0848
	1911	1.086
	1912	1.086
	1913	1.092
	1914	1.0896
	1915	1.086
	1916	1.0872
	1917	1.0932
	1918	1.0836
	1919	1.0824
	1920	1.0812
	1921	1.08
	1922	1.0932
	1923	1.0992
	1924	1.0992
	1925	1.1208
	1926	1.122
	1927	1.1304
	1928	1.1376
	1929	1.1472
	1930	1.1592
	1931	1.158
	1932	1.1448
	1933	1.1484
	1934	1.1412
	1935	1.1364
	1936	1.1352
	1937	1.1364
	1938	1.1508
	1939	1.1628
	1940	1.1676
	1941	1.17
	1942	1.1688
	1943	1.1688
	1944	1.1628
	1945	1.1544
	1946	1.1568
	1947	1.1664
	1948	1.1592
	1949	1.1544
	1950	1.1532
	1951	1.1616
	1952	1.1604
	1953	1.1604
	1954	1.1568
	1955	1.1532
	1956	1.158
	1957	1.1568
	1958	1.158
	1959	1.1508
	1960	1.152
	1961	1.1472
	1962	1.1544
	1963	1.1412
	1964	1.1388
	1965	1.1376
	1966	1.1328
	1967	1.1292
	1968	1.134
	1969	1.1304
	1970	1.1268
	1971	1.1244
	1972	1.122
	1973	1.1172
	1974	1.1424
	1975	1.146
	1976	1.152
	1977	1.152
	1978	1.1556
	1979	1.1424
	1980	1.1376
	1981	1.1376
	1982	1.1304
	1983	1.1376
	1984	1.1376
	1985	1.1424
	1986	1.1424
	1987	1.14
	1988	1.134
	1989	1.1472
	1990	1.1448
	1991	1.1424
	1992	1.1316
	1993	1.128
	1994	1.1328
	1995	1.1388
	1996	1.1532
	1997	1.1628
	1998	1.158
	1999	1.1532
[truncated: 1,001 more rows]

## Sheet: Fig. 2d
		Current (A)					Power (W)
	Voltage (V)	PV	PV-leaf			Voltage (V)	PV	PV-leaf
	0	3.01351	3.00838			0	0	0
	0.02006	3.01301	3.00893			0.02006	0.060441	0.0603591
	0.03993	3.01347	3.00763			0.03993	0.120328	0.120095
	0.05994	3.01408	3.00737			0.05994	0.180664	0.180262
	0.07999	3.0141	3.00673			0.07999	0.241098	0.240508
	0.1	3.01313	3.00592			0.1	0.301313	0.300592
	0.11998	3.00963	3.00521			0.11998	0.361095	0.360565
	0.14007	3.00827	3.00506			0.14007	0.421368	0.420919
	0.16	3.00798	3.00479			0.16	0.481277	0.480766
	0.17999	3.00747	3.00324			0.17999	0.541315	0.540553
	0.20007	3.0057	3.0021			0.20007	0.60135	0.60063
	0.21993	3.00296	3.00176			0.21993	0.660441	0.660177
	0.24002	3.00076	3.00075			0.24002	0.720242	0.72024
	0.25918	2.9981	2.98997			0.25918	0.777048	0.77494
	0.27882	2.9955	2.98237			0.27882	0.835205	0.831544
	0.29878	2.99325	2.97796			0.29878	0.894323	0.889755
	0.31929	2.99335	2.97381			0.31929	0.955747	0.949508
	0.33974	3.00733	2.97097			0.33974	1.02171	1.00936
	0.35996	3.00277	2.97201			0.35996	1.08088	1.0698
	0.37999	2.99547	2.97529			0.37999	1.13825	1.13058
	0.39999	2.98281	2.98841			0.39999	1.19309	1.19533
	0.42	2.96114	2.98217			0.42	1.24368	1.25251
	0.44002	2.92293	2.97301			0.44002	1.28615	1.30818
	0.46	2.85982	2.97339			0.46	1.31552	1.36776
	0.48001	2.75526	2.97479			0.48001	1.32255	1.42793
	0.5	2.57995	2.96017			0.5	1.28998	1.48009
	0.52001	2.28876	2.89352			0.52001	1.19018	1.50466
	0.53999	1.81797	2.75716			0.53999	0.981686	1.48884
	0.56	1.08976	2.51989			0.56	0.610266	1.41114
	0.57998	0.03089	2.11728			0.57998	0.0179156	1.22798
	0.6	-1.39845	1.457			0.6	-0.83907	0.8742
	0.62002	-3.21214	0.44085			0.62002	-1.99159	0.273336
	0.63999	-5.39682	-1.00242			0.63999	-3.45391	-0.641539
	0.66		-2.91094			0.66		-1.92122

## Sheet: Fig. 2e&f
		PV-leaf	PV	Improvement
	Voc	0.63	0.58	0.0862069
	FF	0.77	0.75	0.0266667
	ηel	0.15	0.132	0.136364

## Sheet: Fig. 3b
		Time (s)	PV-leaf (°C)	PV (°C)	Ambient (°C)	Transpiration (L/h/m2)
		1	22	29.4	22.1	N/A
		2	22	29.7	22.4	N/A
		3	22.1	30	22.6	N/A
		4	22.2	30.1	23.1	N/A
		5	22.3	30.3	23.9	N/A
		6	22.4	30.4	24.2	N/A
		7	22.5	30.5	24.4	N/A
		8	22.6	30.6	24.3	N/A
		9	22.7	30.8	24.1	N/A
		10	22.8	30.9	24.1	N/A
		11	22.9	31.2	24.2	N/A
		12	23	31.3	24.2	N/A
		13	23.1	31.3	24.1	N/A
		14	23.1	31.4	24.1	N/A
		15	23.2	31.6	24.1	N/A
		16	23.3	31.7	24	N/A
		17	23.4	31.8	24	N/A
		18	23.4	31.9	24	N/A
		19	23.6	32	23.9	N/A
		20	23.6	32.2	23.9	N/A
		21	23.7	32.3	23.9	N/A
		22	23.8	32.4	23.9	N/A
		23	23.8	32.5	23.9	N/A
		24	23.9	32.6	23.9	N/A
		25	23.9	32.7	23.8	N/A
		26	24	32.8	23.7	N/A
		27	24.1	32.9	23.7	N/A
		28	24.2	32.9	23.7	N/A
		29	24.2	33.1	23.7	N/A
		30	24.3	33.2	23.6	N/A
		31	24.4	33.3	23.7	N/A
		32	24.4	33.4	23.8	N/A
		33	24.5	33.5	23.8	N/A
		34	24.5	33.6	23.8	N/A
		35	24.6	33.7	23.8	N/A
		36	24.6	33.7	23.8	N/A
		37	24.7	33.8	23.8	N/A
		38	24.8	34	23.9	N/A
		39	24.8	34.1	23.9	N/A
		40	24.9	34.2	24	0.00492
		41	24.9	34.3	24	0.03624
		42	25	34.3	24	0.03972
		43	25	34.4	24	0.0258
		44	25.1	34.5	24	0.02928
		45	25.2	34.6	24	0.02928
		46	25.2	34.6	23.9	0.01188
		47	25.3	34.8	23.9	0.01884
		48	25.4	34.9	23.8	0.0432
		49	25.4	35	23.8	0.0606
		50	25.5	35.1	23.8	0.05016
		51	25.5	35.2	23.8	0.03624
		52	25.6	35.2	23.8	0.0258
		53	25.6	35.3	23.9	0.03624
		54	25.7	35.4	23.9	0.03276
		55	25.8	35.5	23.9	0.05712
		56	25.8	35.6	23.9	0.0606
		57	25.9	35.7	23.9	0.05712
		58	25.9	35.8	24.1	0.0606
		59	26	35.9	24	0.05016
		60	26	35.9	24	0.02232
		61	26.1	36	23.9	0.07104
		62	26.1	36.1	23.9	0.07104
		63	26.2	36.2	23.8	0.04668
		64	26.3	36.2	23.8	0.05364
		65	26.3	36.4	23.8	0.05712
		66	26.4	36.5	23.8	0.07104
		67	26.4	36.5	23.8	0.05016
		68	26.5	36.6	23.8	0.0606
		69	26.5	36.7	23.8	0.05364
		70	26.5	36.8	23.8	0.05016
		71	26.6	36.8	23.9	0.0432
		72	26.6	36.9	23.9	0.03276
		73	26.7	37	23.8	0.03276
		74	26.8	37.1	23.7	0.03972
		75	26.8	37.2	23.7	0.03276
		76	26.9	37.3	23.6	0.03276
		77	26.9	37.3	23.6	0.03624
		78	26.9	37.4	23.6	0.05016
		79	27	37.5	23.6	0.0432
		80	27	37.6	23.6	0.05016
		81	27.1	37.6	23.6	0.0606
		82	27.2	37.7	23.6	0.0606
		83	27.2	37.9	23.6	0.06408
		84	27.3	37.9	23.6	0.05712
		85	27.3	38	23.6	0.03972
		86	27.4	38	23.6	0.0258
		87	27.4	38.1	23.6	0.0258
		88	27.4	38.2	23.6	0.02232
		89	27.5	38.3	23.7	0.0084
		90	27.5	38.3	23.7	0.01188
		91	27.6	38.4	23.7	0.02928
		92	27.7	38.5	23.7	0.02928
		93	27.7	38.6	23.7	0.03972
		94	27.7	38.6	23.8	0.01536
		95	27.8	38.7	23.8	0.02928
		96	27.8	38.8	23.8	0.05016
		97	27.8	38.8	23.8	0.06756
		98	27.9	38.9	23.8	0.07104
		99	27.9	39	23.8	0.06756
		100	28	39	23.8	0.05364
		101	28	39.2	23.8	0.03624
		102	28.1	39.2	23.9	0.06408
		103	28.1	39.3	23.8	0.07452
		104	28.2	39.4	23.8	0.07104
		105	28.2	39.4	23.8	0.05364
		106	28.3	39.5	23.7	0.05712
		107	28.3	39.5	23.7	0.06408
		108	28.3	39.6	23.7	0.0606
		109	28.4	39.7	23.7	0.0606
		110	28.5	39.8	23.7	0.06408
		111	28.5	39.8	23.7	0.06756
		112	28.6	39.9	23.7	0.06756
		113	28.6	40	23.7	0.06408
		114	28.6	40	23.6	0.06408
		115	28.7	40.1	23.6	0.078
		116	28.7	40.1	23.6	0.078
		117	28.7	40.2	23.7	0.078
		118	28.8	40.2	23.6	0.07104
		119	28.8	40.4	23.6	0.08496
		120	28.9	40.4	23.6	0.10584
		121	28.9	40.5	23.7	0.1128
		122	28.9	40.5	23.7	0.10932
		123	29	40.6	23.7	0.0954
		124	29	40.6	23.8	0.09192
		125	29	40.7	23.9	0.09192
		126	29.1	40.8	23.9	0.10236
		127	29.2	40.8	23.9	0.09888
		128	29.2	40.9	24	0.12672
		129	29.2	41	24	0.13716
		130	29.3	41	24	0.13368
		131	29.3	41.1	24	0.11628
		132	29.3	41.1	24	0.09888
		133	29.4	41.2	24	0.08496
		134	29.4	41.2	24	0.06408
		135	29.4	41.3	24	0.05712
		136	29.5	41.3	24	0.05712
		137	29.5	41.4	23.8	0.0606
		138	29.6	41.5	23.8	0.07104
		139	29.6	41.6	23.8	0.05364
		140	29.6	41.6	23.8	0.03972
		141	29.7	41.7	23.8	0.03276
		142	29.7	41.7	23.7	0.02928
		143	29.7	41.7	23.8	0.02928
		144	29.8	41.8	23.8	0.03972
		145	29.8	41.8	23.8	0.04668
		146	29.8	41.9	23.8	0.05712
		147	29.9	42	23.8	0.07104
		148	29.9	42	23.9	0.0606
		149	29.9	42.1	23.8	0.05712
		150	30	42.1	23.8	0.04668
		151	30	42.2	23.8	0.0432
		152	30	42.2	23.9	0.06756
		153	30.1	42.3	23.8	0.08148
		154	30.1	42.3	23.8	0.07452
		155	30.2	42.4	23.8	0.07104
		156	30.2	42.5	23.8	0.07104
		157	30.2	42.5	23.7	0.06408
		158	30.3	42.6	23.8	0.07452
		159	30.3	42.6	23.8	0.09192
		160	30.3	42.7	23.8	0.06756
		161	30.3	42.7	23.9	0.07452
		162	30.4	42.8	24	0.078
		163	30.4	42.8	23.9	0.07452
		164	30.5	42.9	23.9	0.06408
		165	30.5	42.9	23.9	0.07104
		166	30.5	43	23.8	0.0954
		167	30.6	43	23.9	0.09192
		168	30.6	43.1	23.9	0.07452
		169	30.6	43.1	24	0.05712
		170	30.6	43.1	24	0.0606
		171	30.6	43.2	24	0.07104
		172	30.7	43.2	24	0.0954
		173	30.7	43.3	23.9	0.08148
		174	30.8	43.4	23.9	0.08496
		175	30.8	43.4	24	0.10584
		176	30.8	43.4	24	0.10932
		177	30.9	43.5	24	0.10932
		178	30.9	43.5	24	0.1128
		179	30.9	43.6	24	0.11628
		180	31	43.6	24	0.1302
		181	31	43.7	24.1	0.09888
		182	31.1	43.7	24	0.09192
		183	31.1	43.8	24	0.08148
		184	31.1	43.8	23.9	0.09192
		185	31.2	43.9	23.8	0.09192
		186	31.2	43.9	23.9	0.08844
		187	31.2	44	23.8	0.08844
		188	31.2	44	23.8	0.10932
		189	31.3	44	23.8	0.0954
		190	31.3	44.1	23.9	0.09192
		191	31.4	44.2	24	0.09192
		192	31.4	44.2	24	0.09888
		193	31.4	44.3	24	0.10932
		194	31.4	44.3	24	0.10932
		195	31.5	44.3	23.9	0.13368
		196	31.5	44.4	23.9	0.1302
		197	31.5	44.4	23.9	0.10584
		198	31.6	44.4	23.8	0.09888
		199	31.6	44.5	23.8	0.12324
		200	31.6	44.6	23.9	0.12672
		201	31.7	44.6	23.9	0.14064
		202	31.7	44.6	23.9	0.13716
		203	31.7	44.7	23.9	0.11976
		204	31.7	44.7	23.9	0.12324
		205	31.8	44.7	23.9	0.13368
		206	31.8	44.8	23.9	0.13716
		207	31.8	44.8	23.8	0.13368
		208	31.9	44.9	23.8	0.24156
		209	31.9	44.9	23.7	0.25896
		210	31.9	45	23.6	0.28332
		211	31.9	45	23.6	0.2868
		212	32	45.1	23.7	0.28332
		213	32	45.1	23.7	0.28332
		214	32	45.1	23.8	0.29724
		215	32.1	45.2	23.8	0.29028
		216	32.1	45.2	23.9	0.28332
		217	32.1	45.3	23.8	0.43296
		218	32.2	45.3	23.8	0.43644
		219	32.2	45.4	23.8	0.4434
		220	32.2	45.4	23.8	0.45384
		221	32.2	45.5	23.9	0.43992
		222	32.3	45.5	23.9	0.43296
		223	32.3	45.5	23.9	0.43296
		224	32.3	45.6	23.8	0.43296
		225	32.4	45.6	23.9	0.426
		226	32.4	45.6	24	0.40512
		227	32.4	45.7	23.9	0.38076
		228	32.4	45.7	23.8	0.38076
		229	32.5	45.8	23.8	0.34944
		230	32.5	45.8	23.7	0.3564
		231	32.5	45.8	23.7	0.35988
		232	32.5	45.9	23.7	0.35988
		233	32.6	45.9	23.7	0.35988
		234	32.6	45.9	23.7	0.34596
		235	32.6	46	23.8	0.339
		236	32.6	46.1	23.8	0.32508
		237	32.7	46.1	23.7	0.32508
		238	32.7	46.1	23.7	0.32508
		239	32.7	46.1	23.7	0.33204
		240	32.7	46.2	23.6	0.34248
		241	32.8	46.2	23.6	0.34248
		242	32.8	46.3	23.5	0.32856
		243	32.8	46.3	23.6	0.32508
		244	32.9	46.3	23.7	0.33552
		245	32.9	46.4	23.7	0.35292
		246	32.9	46.4	23.7	0.3564
		247	33	46.5	23.7	0.35292
		248	33	46.5	23.7	0.34944
		249	33	46.5	23.8	0.34944
		250	33	46.6	23.8	0.35292
		251	33	46.6	23.8	0.35292
		252	33.1	46.6	23.7	0.39468
		253	33.1	46.7	23.6	0.39816
		254	33.1	46.7	23.7	0.39468
		255	33.1	46.8	23.7	0.38424
		256	33.2	46.8	23.8	0.38424
		257	33.2	46.8	23.7	0.38772
		258	33.2	46.9	23.7	0.4086
		259	33.2	46.9	23.7	0.37728
		260	33.2	46.9	23.7	0.36684
		261	33.2	46.9	23.7	0.36684
		262	33.3	47	23.7	0.39816
		263	33.3	47	23.6	0.426
		264	33.3	47.1	23.7	0.45732
		265	33.3	47.1	23.6	0.45732
		266	33.4	47.1	23.6	0.44688
		267	33.4	47.2	23.7	0.4434
		268	33.4	47.2	23.7	0.4434
		269	33.4	47.2	23.7	0.45036
		270	33.5	47.2	23.7	0.45036
		271	33.5	47.3	23.8	0.4782
		272	33.5	47.3	23.9	0.46776
		273	33.5	47.4	23.8	0.45384
		274	33.6	47.4	23.8	0.4434
		275	33.6	47.4	23.8	0.42948
		276	33.6	47.5	23.7	0.4086
		277	33.6	47.5	23.7	0.40512
		278	33.7	47.5	23.6	0.40164
		279	33.7	47.6	23.6	0.39816
		280	33.7	47.6	23.6	0.39468
		281	33.7	47.6	23.6	0.42252
		282	33.8	47.7	23.7	0.43644
		283	33.8	47.7	23.8	0.41904
		284	33.8	47.7	23.8	0.40512
		285	33.8	47.8	23.7	0.40512
		286	33.8	47.8	23.7	0.39816
		287	33.9	47.8	23.7	0.38772
		288	33.9	47.9	23.7	0.37032
		289	33.9	47.9	23.7	0.38424
		290	34	47.9	23.7	0.37728
		291	34	48	23.8	0.3738
		292	34	48	23.8	0.3738
		293	34	48	23.7	0.38076
		294	34	48	23.7	0.39468
		295	34.1	48.1	23.7	0.426
		296	34.1	48.1	23.7	0.426
		297	34.1	48.1	23.8	0.43296
		298	34.2	48.2	23.8	0.44688
		299	34.2	48.2	23.9	0.4434
		300	34.2	48.2	23.9	0.44688
		301	34.2	48.3	23.8	0.4434
		302	34.2	48.3	23.8	0.43992
		303	34.2	48.3	23.8	0.43296
		304	34.3	48.3	23.8	0.43644
		305	34.3	48.4	23.8	0.4434
		306	34.3	48.4	23.9	0.44688
		307	34.4	48.4	23.9	0.46428
		308	34.4	48.5	23.8	0.49212
		309	34.4	48.5	23.8	0.46776
		310	34.4	48.5	23.8	0.46428
		311	34.4	48.6	23.8	0.4782
		312	34.5	48.6	23.9	0.4782
		313	34.5	48.6	23.9	0.47472
		314	34.5	48.6	23.8	0.47472
		315	34.5	48.7	23.8	0.48168
		316	34.6	48.7	23.8	0.48516
		317	34.6	48.8	23.7	0.49908
		318	34.6	48.8	23.7	0.49908
		319	34.6	48.8	23.7	0.4956
		320	34.6	48.8	23.7	0.4956
		321	34.7	48.9	23.6	0.4956
		322	34.7	48.9	23.7	0.50604
		323	34.7	48.9	23.7	0.51996
		324	34.7	48.9	23.7	0.49908
		325	34.8	49	23.7	0.50604
		326	34.8	49	23.6	0.50604
		327	34.8	49.1	23.6	0.50256
		328	34.8	49.1	23.6	0.48168
		329	34.9	49.1	23.5	0.4608
		330	34.9	49.1	23.5	0.4608
		331	34.9	49.2	23.5	0.45384
		332	34.9	49.2	23.5	0.45036
		333	34.9	49.2	23.6	0.46776
		334	35	49.3	23.6	0.4956
		335	35	49.3	23.7	0.46776
		336	35	49.3	23.7	0.46428
		337	35	49.3	23.6	0.46776
		338	35	49.4	23.6	0.46428
		339	35.1	49.4	23.5	0.45384
		340	35.1	49.4	23.5	0.4608
		341	35.1	49.5	23.4	0.43992
		342	35.1	49.5	23.4	0.43296
		343	35.2	49.5	23.4	0.43992
		344	35.2	49.6	23.4	0.43644
		345	35.2	49.6	23.5	0.43644
		346	35.2	49.6	23.5	0.45384
		347	35.2	49.6	23.5	0.4434
		348	35.3	49.6	23.5	0.4434
		349	35.3	49.7	23.5	0.4434
		350	35.3	49.7	23.5	0.45384
		351	35.3	49.7	23.5	0.45036
		352	35.4	49.8	23.5	0.4434
		353	35.4	49.8	23.6	0.43992
		354	35.4	49.8	23.7	0.43992
		355	35.4	49.8	23.7	0.39468
		356	35.4	49.9	23.7	0.37728
		357	35.5	49.9	23.7	0.37728
		358	35.5	49.9	23.7	0.37728
		359	35.5	49.9	23.6	0.40164
		360	35.5	50	23.6	0.42948
		361	35.6	50	23.6	0.43296
		362	35.6	50	23.5	0.43644
		363	35.6	50.1	23.5	0.43992
		364	35.6	50.1	23.5	0.4434
		365	35.6	50.1	23.5	0.44688
		366	35.6	50.1	23.5	0.45036
		367	35.6	50.2	23.5	0.45442
		368	35.7	50.2	23.5	0.46486
		369	35.7	50.2	23.5	0.46834
		370	35.7	50.2	23.5	0.47182
		371	35.7	50.3	23.5	0.47878
		372	35.7	50.3	23.5	0.4927
		373	35.8	50.3	23.4	0.48574
		374	35.8	50.4	23.5	0.48574
		375	35.8	50.4	23.5	0.4927
		376	35.8	50.4	23.5	0.51706
		377	35.8	50.4	23.5	0.51706
		378	35.8	50.4	23.6	0.51706
		379	35.9	50.5	23.6	0.53446
		380	35.9	50.5	23.6	0.5449
		381	35.9	50.5	23.6	0.54142
		382	35.9	50.5	23.6	0.54142
		383	35.9	50.6	23.6	0.5449
		384	36	50.6	23.6	0.5275
		385	36	50.6	23.6	0.50314
		386	36	50.6	23.6	0.53098
		387	36	50.7	23.6	0.47878
		388	36.1	50.7	23.5	0.48574
		389	36.1	50.7	23.5	0.50314
		390	36.1	50.8	23.5	0.5101
		391	36.1	50.8	23.5	0.4927
		392	36.1	50.8	23.5	0.46834
		393	36.2	50.8	23.5	0.46834
		394	36.2	50.8	23.5	0.47182
		395	36.2	50.9	23.5	0.46834
		396	36.2	50.9	23.5	0.46486
		397	36.2	50.9	23.5	0.46138
		398	36.2	51	23.5	0.46138
		399	36.3	51	23.5	0.46138
		400	36.3	51	23.5	0.47878
		401	36.3	51	23.5	0.4927
		402	36.3	51	23.6	0.5101
		403	36.3	51.1	23.6	0.52054
		404	36.4	51.1	23.6	0.53098
		405	36.4	51.1	23.6	0.54838
		406	36.4	51.1	23.5	0.5623
		407	36.4	51.2	23.6	0.5797
		408	36.4	51.2	23.6	0.58318
		409	36.4	51.2	23.6	0.5797
		410	36.5	51.2	23.5	0.5449
		411	36.5	51.3	23.5	0.54142
		412	36.5	51.3	23.5	0.55186
		413	36.5	51.3	23.6	0.55534
		414	36.5	51.3	23.6	0.5797
		415	36.6	51.3	23.6	0.57622
		416	36.6	51.4	23.6	0.57622
		417	36.6	51.4	23.7	0.57274
		418	36.6	51.4	23.6	0.5797
		419	36.6	51.4	23.6	0.56578
		420	36.6	51.5	23.6	0.56578
		421	36.6	51.5	23.7	0.56926
		422	36.7	51.5	23.7	0.5797
		423	36.7	51.5	23.7	0.5971
		424	36.7	51.6	23.7	0.60406
		425	36.7	51.6	23.6	0.60754
		426	36.7	51.6	23.7	0.61102
		427	36.7	51.6	23.6	0.61102
		428	36.7	51.7	23.7	0.61102
		429	36.8	51.7	23.8	0.61102
		430	36.8	51.7	23.7	0.59362
		431	36.8	51.7	23.8	0.61102
		432	36.8	51.7	23.7	0.62842
		433	36.8	51.8	23.7	0.61102
		434	36.8	51.8	23.6	0.59362
		435	36.8	51.8	23.6	0.5971
		436	36.8	51.8	23.6	0.59362
		437	36.8	51.9	23.6	0.58666
		438	36.8	51.9	23.7	0.56926
		439	36.9	51.9	23.7	0.58666
		440	36.9	51.9	23.8	0.60058
		441	36.9	51.9	23.7	0.60754
		442	36.9	52	23.7	0.61102
		443	37	52	23.7	0.60754
		444	37	52	23.8	0.61102
		445	37	52	23.8	0.61102
		446	37	52.1	23.8	0.59014
		447	37	52.1	23.8	0.5449
		448	37	52.1	23.8	0.57622
		449	37	52.1	23.8	0.60406
		450	37.1	52.1	23.8	0.6145
		451	37.1	52.2	23.7	0.62146
		452	37.1	52.2	23.7	0.62146
		453	37.1	52.2	23.6	0.62146
		454	37.1	52.2	23.6	0.61798
		455	37.2	52.3	23.6	0.62146
		456	37.2	52.3	23.5	0.62146
		457	37.2	52.3	23.5	0.62842
		458	37.2	52.3	23.4	0.63538
		459	37.2	52.3	23.5	0.63538
		460	37.2	52.3	23.6	0.64582
		461	37.2	52.4	23.6	0.64234
		462	37.2	52.4	23.5	0.64234
		463	37.2	52.4	23.5	0.63538
		464	37.3	52.4	23.5	0.61102
		465	37.3	52.5	23.5	0.60406
		466	37.3	52.5	23.5	0.60058
		467	37.3	52.5	23.5	0.59014
		468	37.3	52.5	23.5	0.60058
		469	37.3	52.5	23.6	0.61798
		470	37.3	52.5	23.6	0.53446
		471	37.4	52.6	23.5	0.5275
		472	37.4	52.6	23.5	0.53098
		473	37.4	52.6	23.6	0.54838
		474	37.4	52.6	23.6	0.54838
		475	37.4	52.6	23.5	0.55882
		476	37.4	52.6	23.6	0.55534
		477	37.4	52.7	23.6	0.54142
		478	37.5	52.7	23.7	0.50662
		479	37.5	52.7	23.7	0.4927
		480	37.5	52.7	23.8	0.48922
		481	37.5	52.7	23.9	0.5623
		482	37.5	52.8	23.9	0.59014
		483	37.5	52.8	24	0.5998
		484	37.5	52.8	23.8	0.5962
		485	37.5	52.8	23.8	0.5962
		486	37.6	52.8	23.8	0.5962
		487	37.6	52.9	23.8	0.6094
		488	37.6	52.9	23.7	0.625
		489	37.6	52.9	23.8	0.6106
		490	37.6	52.9	23.8	0.6082
		491	37.6	52.9	23.7	0.6082
		492	37.7	52.9	23.7	0.5938
		493	37.7	53	23.7	0.595
		494	37.7	53	23.7	0.595
		495	37.7	53	23.7	0.5938
		496	37.7	53	23.7	0.5914
		497	37.7	53	23.6	0.5758
		498	37.7	53.1	23.7	0.5746
		499	37.7	53.1	23.7	0.5746
		500	37.7	53.1	23.8	0.5746
		501	37.7	53.1	23.8	0.5734
		502	37.8	53.1	23.8	0.5722
		503	37.8	53.2	23.7	0.5662
		504	37.8	53.2	23.7	0.5746
		505	37.8	53.2	23.7	0.5902
		506	37.8	53.2	23.7	0.595
		507	37.8	53.2	23.8	0.5974
		508	37.8	53.2	23.9	0.601
		509	37.8	53.3	24	0.5938
		510	37.8	53.3	23.9	0.595
		511	37.8	53.3	24	0.6058
		512	37.8	53.3	24	0.6202
		513	37.9	53.3	23.9	0.6226
		514	37.9	53.3	23.8	0.6226
		515	37.9	53.4	23.7	0.625
		516	37.9	53.4	23.7	0.625
		517	37.9	53.4	23.7	0.6238
		518	37.9	53.4	23.8	0.6238
		519	37.9	53.4	23.8	0.6334
		520	38	53.4	23.9	0.6466
		521	38	53.4	23.8	0.643
		522	38	53.4	23.8	0.6478
		523	38	53.5	23.8	0.649
		524	38	53.5	23.9	0.649
		525	38.1	53.5	23.8	0.6466
		526	38.1	53.5	23.9	0.6346
		527	38.1	53.5	23.9	0.6262
		528	38.1	53.6	23.9	0.6202
		529	38.1	53.6	23.9	0.6046
		530	38.1	53.6	23.9	0.6034
		531	38.1	53.6	23.9	0.5974
		532	38.1	53.6	23.9	0.5974
		533	38.1	53.6	23.8	0.5962
		534	38.2	53.7	23.8	0.5926
		535	38.2	53.7	23.7	0.5938
		536	38.2	53.7	23.7	0.5938
		537	38.2	53.7	23.6	0.5926
		538	38.2	53.7	23.5	0.5938
		539	38.2	53.7	23.6	0.595
		540	38.2	53.8	23.5	0.5938
		541	38.2	53.8	23.5	0.595
		542	38.2	53.8	23.5	0.589
		543	38.2	53.8	23.5	0.595
		544	38.2	53.8	23.4	0.5986
		545	38.3	53.9	23.4	0.5998
		546	38.3	53.9	23.4	0.5998
		547	38.3	53.9	23.4	0.6034
		548	38.3	53.9	23.4	0.5974
		549	38.3	53.9	23.4	0.5962
		550	38.3	54	23.5	0.5962
		551	38.4	54	23.5	0.5962
		552	38.4	54	23.5	0.6034
		553	38.4	54	23.5	0.6058
		554	38.4	54	23.4	0.619
		555	38.4	54	23.4	0.631
		556	38.4	54	23.5	0.6298
		557	38.4	54	23.5	0.6334
		558	38.4	54.1	23.5	0.6322
		559	38.5	54.1	23.5	0.6214
		560	38.5	54.1	23.6	0.6202
		561	38.5	54.1	23.7	0.6178
		562	38.5	54.1	23.6	0.6154
		563	38.5	54.1	23.5	0.6142
		564	38.5	54.2	23.5	0.613
		565	38.5	54.2	23.6	0.6106
		566	38.5	54.2	23.6	0.607
		567	38.5	54.2	23.5	0.6022
		568	38.6	54.2	23.6	0.601
		569	38.6	54.2	23.6	0.5986
		570	38.6	54.3	23.6	0.5986
		571	38.6	54.3	23.7	0.5986
		572	38.6	54.3	23.7	0.6094
		573	38.6	54.3	23.6	0.6118
		574	38.6	54.3	23.6	0.6118
		575	38.6	54.3	23.7	0.6094
		576	38.6	54.3	23.7	0.6034
		577	38.7	54.3	23.7	0.6022
		578	38.7	54.4	23.7	0.601
		579	38.7	54.4	23.7	0.5986
		580	38.7	54.4	23.7	0.5974
		581	38.7	54.4	23.7	0.5974
		582	38.7	54.4	23.8	0.5962
		583	38.7	54.4	23.9	0.5902
		584	38.7	54.4	23.9	0.5842
		585	38.7	54.5	24	0.5842
		586	38.8	54.5	24.1	0.583
		587	38.8	54.5	24.2	0.5842
		588	38.8	54.5	24.1	0.5962
		589	38.8	54.5	24	0.6034
		590	38.8	54.5	24	0.6034
		591	38.8	54.5	23.9	0.6034
		592	38.8	54.5	23.9	0.607
		593	38.8	54.6	24	0.613
		594	38.8	54.6	24	0.6166
		595	38.9	54.6	24	0.6178
		596	38.9	54.6	24	0.6178
		597	38.9	54.6	24	0.6238
		598	38.9	54.6	24.1	0.6262
		599	38.9	54.6	23.9	0.6262
		600	38.9	54.6	23.8	0.625
		601	38.9	54.7	23.8	0.6214
		602	38.9	54.7	23.8	0.6142
		603	38.9	54.7	23.9	0.6118
		604	38.9	54.7	23.8	0.613
		605	38.9	54.7	23.9	0.631
		606	38.9	54.7	23.9	0.631
		607	38.9	54.8	23.8	0.631
		608	39	54.8	23.8	0.6358
		609	39	54.8	23.8	0.6382
		610	39	54.8	23.8	0.637
		611	39	54.8	23.7	0.637
		612	39	54.8	23.7	0.637
		613	39	54.8	23.7	0.6346
		614	39	54.9	23.7	0.6358
		615	39	54.9	23.8	0.6346
		616	39.1	54.9	23.9	0.6274
		617	39.1	54.9	23.9	0.6262
		618	39.1	54.9	24	0.619
		619	39.1	54.9	24	0.613
		620	39.1	54.9	24	0.6142
		621	39.1	55	24	0.6142
		622	39.1	55	24	0.625
		623	39.1	55	24	0.6322
		624	39.1	55	24	0.631
		625	39.1	55	24	0.643
		626	39.1	55	23.9	0.6466
		627	39.1	55	23.9	0.6466
		628	39.2	55	23.9	0.6442
		629	39.2	55.1	23.9	0.637
		630	39.2	55.1	23.9	0.637
		631	39.2	55.1	23.9	0.6334
		632	39.2	55.1	23.9	0.6346
		633	39.2	55.1	23.9	0.631
		634	39.2	55.1	23.8	0.631
		635	39.2	55.2	23.9	0.6202
		636	39.2	55.2	24	0.6202
		637	39.3	55.2	24	0.619
		638	39.3	55.2	23.9	0.6166
		639	39.3	55.2	24	0.6118
		640	39.3	55.2	24	0.6106
		641	39.3	55.2	23.9	0.6022
		642	39.3	55.2	23.9	0.5986
		643	39.3	55.3	23.9	0.5998
		644	39.3	55.3	23.8	0.5986
		645	39.3	55.3	23.9	0.5986
		646	39.3	55.3	23.9	0.5986
		647	39.3	55.3	23.8	0.601
		648	39.4	55.3	23.8	0.6058
		649	39.4	55.3	23.9	0.6106
		650	39.4	55.3	24	0.6106
		651	39.4	55.3	24	0.6034
		652	39.4	55.3	24.1	0.5974
		653	39.4	55.3	24	0.6022
		654	39.4	55.4	24.1	0.601
		655	39.4	55.4	24.1	0.5866
		656	39.5	55.4	24	0.5818
		657	39.5	55.4	23.9	0.5818
		658	39.5	55.4	23.8	0.5842
		659	39.5	55.4	23.8	0.6022
		660	39.5	55.4	23.7	0.6118
		661	39.5	55.4	23.7	0.6118
		662	39.5	55.5	23.8	0.613
		663	39.5	55.5	23.8
		664	39.5	55.5	23.7
		665	39.6	55.5	23.7
		666	39.6	55.5	23.7
		667	39.6	55.5	23.6	0.6144
		668	39.6	55.6	23.6	0.6168
		669	39.6	55.6	23.6	0.618
		670	39.6	55.6	23.6	0.6192
		671	39.6	55.6	23.6	0.6192
		672	39.6	55.6	23.7	0.6432
		673	39.6	55.6	23.8	0.648
		674	39.6	55.6	23.7	0.6468
		675	39.6	55.6	23.7	0.648
		676	39.7	55.6	23.7	0.6576
		677	39.7	55.6	23.6	0.6588
		678	39.7	55.7	23.6	0.6708
		679	39.7	55.7	23.5	0.6768
		680	39.7	55.7	23.6	0.678
		681	39.7	55.7	23.7	0.6756
		682	39.7	55.7	23.8	0.6756
		683	39.7	55.7	23.9	0.6756
		684	39.7	55.7	23.8	0.6672
		685	39.7	55.7	23.8	0.6516
		686	39.7	55.8	23.8	0.6516
		687	39.7	55.8	23.8	0.6384
		688	39.7	55.8	23.9	0.6384
		689	39.7	55.8	23.9	0.6492
		690	39.7	55.8	24	0.6492
		691	39.7	55.8	24	0.6444
		692	39.7	55.8	24	0.6456
		693	39.7	55.8	24	0.6456
		694	39.7	55.8	23.8	0.6492
		695	39.7	55.9	23.7	0.6528
		696	39.7	55.9	23.7	0.6576
		697	39.7	55.9	23.6	0.6612
		698	39.8	55.9	23.6	0.6672
		699	39.8	55.9	23.7	0.6696
		700	39.8	55.9	23.6	0.6744
		701	39.8	55.9	23.8	0.6732
		702	39.8	55.9	23.7	0.678
		703	39.8	56	23.7	0.6792
		704	39.8	56	23.8	0.6792
		705	39.8	56	23.8	0.6792
		706	39.8	56	23.8	0.6804
		707	39.8	56	23.9	0.6768
		708	39.8	56	23.9	0.6768
		709	39.9	56	24	0.684
		710	39.9	56	23.9	0.6792
		711	39.9	56.1	23.8	0.6804
		712	39.9	56.1	23.8	0.6828
		713	39.9	56.1	23.8	0.6816
		714	39.9	56.1	23.8	0.6816
		715	39.9	56.1	23.8	0.6792
		716	39.9	56.1	23.7	0.6828
		717	39.9	56.1	23.7	0.696
		718	39.9	56.1	23.7	0.7068
		719	39.9	56.1	23.7	0.708
		720	39.9	56.2	23.7	0.7152
		721	40	56.2	23.7	0.7152
		722	40	56.2	23.7	0.7224
		723	40	56.2	23.7	0.7224
		724	40	56.2	23.6	0.7236
		725	40	56.2	23.6	0.7224
		726	40	56.2	23.6	0.7188
		727	40	56.2	23.6	0.7176
		728	40	56.2	23.6	0.7164
		729	40	56.2	23.6	0.7176
		730	40.1	56.3	23.6	0.7104
		731	40.1	56.3	23.6	0.7104
		732	40.1	56.3	23.6	0.708
		733	40.1	56.3	23.6	0.696
		734	40.1	56.3	23.6	0.6792
		735	40.1	56.3	23.6	0.6696
		736	40.1	56.3	23.7	0.6696
		737	40.1	56.3	23.7	0.6696
		738	40.1	56.4	23.7	0.6708
		739	40.2	56.3	23.7	0.6732
		740	40.2	56.4	23.8	0.6732
		741	40.2	56.4	23.8	0.6744
		742	40.2	56.4	23.9	0.6756
		743	40.2	56.4	23.9	0.6852
		744	40.2	56.4	24	0.6972
		745	40.2	56.4	23.9	0.6984
		746	40.2	56.4	23.9	0.69
		747	40.2	56.4	23.8	0.6828
		748	40.2	56.4	23.7	0.6852
		749	40.2	56.5	23.7	0.6924
		750	40.2	56.5	23.6	0.7152
		751	40.2	56.5	23.6	0.7152
		752	40.2	56.5	23.6	0.7164
		753	40.2	56.5	23.6	0.714
		754	40.2	56.5	23.6	0.702
		755	40.2	56.5	23.5	0.7008
		756	40.2	56.5	23.5	0.6984
		757	40.2	56.5	23.5	0.6972
		758	40.2	56.5	23.6	0.696
		759	40.2	56.5	23.5	0.6984
		760	40.2	56.6	23.5	0.6936
		761	40.2	56.6	23.5	0.6912
		762	40.3	56.6	23.6	0.6912
		763	40.3	56.6	23.7	0.6876
		764	40.3	56.6	23.6	0.6744
		765	40.3	56.6	23.6	0.6708
		766	40.3	56.6	23.6	0.6696
		767	40.3	56.6	23.6	0.6672
		768	40.3	56.7	23.6	0.666
		769	40.3	56.7	23.6	0.6672
		770	40.3	56.7	23.7	0.6444
		771	40.3	56.7	23.7	0.642
		772	40.3	56.7	23.7	0.6432
		773	40.3	56.7	23.6	0.6444
		774	40.3	56.7	23.6	0.6444
		775	40.3	56.7	23.6	0.6576
		776	40.3	56.7	23.7	0.6624
		777	40.3	56.7	23.6	0.6588
		778	40.3	56.7	23.6	0.654
		779	40.3	56.7	23.7	0.6492
		780	40.3	56.7	23.8	0.6504
		781	40.3	56.7	23.8	0.6624
		782	40.3	56.7	23.8	0.678
		783	40.3	56.7	23.8	0.678
		784	40.3	56.7	23.7	0.6852
		785	40.3	56.8	23.7	0.7008
		786	40.3	56.8	23.6	0.7104
		787	40.3	56.8	23.6	0.7008
		788	40.4	56.8	23.6	0.684
		789	40.4	56.8	23.6	0.69
		790	40.4	56.8	23.6	0.69
		791	40.4	56.8	23.6	0.69
		792	40.4	56.8	23.6	0.7056
		793	40.4	56.8	23.5	0.7056
		794	40.4	56.8	23.5	0.7092
		795	40.4	56.8	23.5	0.7128
		796	40.4	56.9	23.5	0.7128
		797	40.4	56.9	23.5	0.7164
		798	40.4	56.9	23.5	0.7152
		799	40.4	56.9	23.6	0.7152
		800	40.4	56.9	23.6	0.7152
		801	40.4	56.9	23.6	0.7164
		802	40.4	56.9	23.6	0.7152
		803	40.4	56.9	23.6	0.7308
		804	40.4	56.9	23.6	0.7272
		805	40.4	56.9	23.7	0.72
		806	40.4	57	23.7	0.7296
		807	40.4	57	23.7	0.738
		808	40.4	57	23.7	0.7416
		809	40.4	57	23.7	0.7548
		810	40.4	57	23.7	0.7644
		811	40.4	57	23.6	0.7584
		812	40.4	57	23.6	0.744
		813	40.4	57.1	23.6	0.7392
		814	40.5	57.1	23.5	0.7236
		815	40.5	57.1	23.6	0.714
		816	40.5	57.1	23.7	0.7116
		817	40.5	57.1	23.8	0.7128
		818	40.5	57.1	23.8	0.714
		819	40.5	57.1	23.9	0.7164
		820	40.5	57.1	23.9	0.7056
		821	40.5	57.1	24	0.6984
		822	40.5	57.1	24	0.6936
		823	40.5	57.1	24	0.6924
		824	40.5	57.1	24	0.6924
		825	40.5	57.1	23.9	0.6936
		826	40.5	57.1	23.9	0.678
		827	40.5	57.1	23.9	0.678
		828	40.6	57.2	23.8	0.684
		829	40.6	57.2	23.8	0.6888
		830	40.6	57.2	23.8	0.69
		831	40.6	57.2	23.8	0.6912
		832	40.6	57.2	23.8	0.6912
		833	40.6	57.2	23.8	0.696
		834	40.6	57.2	23.8	0.702
		835	40.6	57.2	23.7	0.6996
		836	40.6	57.2	23.7	0.6948
		837	40.6	57.2	23.6	0.696
		838	40.6	57.2	23.6	0.696
		839	40.6	57.2	23.6	0.6972
		840	40.6	57.2	23.6	0.7044
		841	40.6	57.2	23.5	0.7056
		842	40.6	57.2	23.5	0.7068
		843	40.6	57.2	23.4	0.6996
		844	40.6	57.2	23.4	0.7008
		845	40.6	57.3	23.4	0.7044
		846	40.6	57.3	23.4	0.7032
		847	40.6	57.3	23.4	0.6972
		848	40.6	57.3	23.4	0.6936
		849	40.6	57.3	23.4	0.6936
		850	40.6	57.3	23.4	0.6924
		851	40.7	57.3	23.4	0.6924
		852	40.7	57.3	23.4	0.684
		853	40.7	57.3	23.4	0.678
		854	40.7	57.4	23.4	0.666
		855	40.7	57.4	23.4	0.6528
		856	40.7	57.4	23.4	0.6564
		857	40.7	57.4	23.4	0.6552
		858	40.7	57.4	23.4	0.6588
		859	40.7	57.4	23.5	0.6672
		860	40.7	57.4	23.5	0.6696
		861	40.7	57.4	23.6	0.6756
		862	40.7	57.4	23.6	0.6936
		863	40.7	57.4	23.6	0.6984
		864	40.7	57.4	23.6	0.7008
		865	40.7	57.5	23.6	0.7032
		866	40.7	57.5	23.7	0.708
		867	40.7	57.5	23.6	0.714
		868	40.7	57.5	23.6	0.7164
		869	40.7	57.5	23.6	0.7176
		870	40.7	57.5	23.6	0.7188
		871	40.7	57.5	23.6	0.7188
		872	40.7	57.5	23.7	0.7092
		873	40.7	57.5	23.7	0.7032
		874	40.7	57.5	23.7	0.6972
		875	40.7	57.5	23.8	0.6984
		876	40.7	57.5	23.8	0.7032
		877	40.7	57.5	23.8	0.7152
		878	40.7	57.5	23.8	0.7152
		879	40.7	57.5	23.7	0.7296
		880	40.7	57.5	23.7	0.7308
		881	40.8	57.5	23.7	0.732
		882	40.8	57.5	23.7	0.7392
		883	40.8	57.6	23.8	0.7392
		884	40.8	57.6	23.8	0.7392
		885	40.8	57.6	23.9	0.7404
		886	40.8	57.6	23.9	0.7416
		887	40.8	57.6	23.9	0.7416
		888	40.8	57.6	23.9	0.726
		889	40.8	57.6	23.9	0.714
		890	40.8	57.6	23.9	0.7116
		891	40.8	57.6	23.9	0.7164
		892	40.8	57.6	23.8	0.7164
		893	40.8	57.6	23.8	0.7128
		894	40.8	57.6	23.7	0.7104
		895	40.8	57.6	23.7	0.7104
		896	40.9	57.6	23.8	0.7104
		897	40.9	57.6	23.7	0.708
		898	40.9	57.6	23.7	0.7044
		899	40.9	57.6	23.6	0.702
		900	40.9	57.6	23.7	0.7056
		901	40.9	57.6	23.7	0.7056
		902	40.9	57.7	23.6	0.7116
		903	40.9	57.7	23.6	0.7116
		904	40.9	57.7	23.6	0.7128
		905	40.9	57.7	23.6	0.7056
		906	40.9	57.7	23.5	0.708
		907	40.9	57.7	23.5	0.708
		908	40.9	57.7	23.5	0.7032
		909	40.9	57.7	23.5	0.6924
		910	40.9	57.7	23.5	0.6912
		911	40.9	57.7	23.5	0.6912
		912	40.9	57.7	23.6	0.6912
		913	40.9	57.7	23.7	0.6936
		914	40.9	57.7	23.7	0.702
		915	40.9	57.7	23.6	0.7044
		916	40.9	57.7	23.6	0.708
		917	40.9	57.7	23.7	0.7092
		918	40.9	57.7	23.7	0.7116
		919	40.9	57.7	23.8	0.7164
		920	40.9	57.8	23.8	0.714
		921	40.9	57.8	23.8	0.7152
		922	40.9	57.8	23.7	0.7044
		923	40.9	57.8	23.7	0.6996
		924	40.9	57.8	23.7	0.6912
		925	40.9	57.8	23.7	0.6792
		926	41	57.8	23.7	0.6756
		927	41	57.8	23.7	0.6852
		928	41	57.8	23.7	0.6876
		929	41	57.8	23.9	0.6876
		930	41	57.8	24	0.6876
		931	41	57.9	24	0.69
		932	41	57.9	24.1	0.6888
		933	41	57.9	24.2	0.6996
		934	41	57.9	24.3	0.7056
		935	41	57.9	24.3	0.7116
		936	41	57.9	24.2	0.7128
		937	41.1	57.9	24.2	0.714
		938	41.1	57.9	24.2	0.726
		939	41.1	57.9	24.2	0.732
		940	41.1	57.9	24.2	0.7356
		941	41.1	57.9	24.2	0.7356
		942	41.1	57.9	24.1	0.7368
		943	41.1	57.9	24.1	0.738
		944	41.1	57.9	24	0.7488
		945	41.1	57.9	24	0.7488
		946	41.1	57.9	23.9	0.744
		947	41.1	57.9	23.8	0.7392
		948	41.1	57.9	23.7	0.7344
		949	41.1	58	23.8	0.7284
		950	41.1	58	23.9	0.7284
		951	41.1	58	23.8	0.7296
		952	41.1	58	23.9	0.7308
		953	41.1	58	23.9	0.7284
		954	41.1	58	23.8	0.7284
		955	41.2	58	23.7	0.7248
		956	41.2	58	23.8	0.7236
		957	41.2	58	23.8	0.7224
		958	41.2	58.1	24	0.7188
		959	41.2	58.1	24	0.7008
		960	41.2	58.1	24	0.6924
		961	41.2	58.1	24	0.696
		962	41.2	58.1	23.9	0.7116
		963	41.2	58.1	23.9	0.714
		964	41.2	58.1	24	0.714
		965	41.1	58.1	23.9	0.72
		966	41.1	58.1	23.9	0.72
		967	41.1	58.1	23.8	0.7236
		968	41.1	58.1	23.7	0.7284
		969	41.1	58.1	23.8	0.7284
		970	41.1	58.1	23.7	0.726
		971	41.2	58.1	23.7	0.726
		972	41.2	58.1	23.6	0.7068
		973	41.2	58.1	23.7	0.7116
		974	41.2	58.2	23.7	0.708
		975	41.2	58.2	23.6	0.7068
		976	41.2	58.2	23.6	0.7068
		977	41.2	58.2	23.7	0.7056
		978	41.2	58.2	23.8	0.6948
		979	41.2	58.2	23.7	0.6888
		980	41.2	58.2	23.8	0.6888
		981	41.2	58.2	23.8	0.69
		982	41.2	58.2	23.8	0.6888
		983	41.2	58.2	23.9	0.6888
		984	41.2	58.2	23.9	0.6864
		985	41.2	58.2	23.8	0.6852
		986	41.2	58.2	23.9	0.6852
		987	41.2	58.2	23.8	0.6792
		988	41.2	58.2	23.8	0.6792
		989	41.2	58.2	23.9	0.6756
		990	41.2	58.3	23.9	0.6768
		991	41.2	58.3	23.9	0.6756
		992	41.2	58.3	23.8	0.6648
		993	41.2	58.3	23.8	0.6648
		994	41.2	58.3	23.7	0.6552
		995	41.2	58.3	23.8	0.6516
		996	41.2	58.3	23.8	0.6468
		997	41.2	58.3	23.8	0.6432
		998	41.2	58.3	23.8	0.6384
		999	41.2	58.3	23.8	0.636
		1000	41.2	58.4	23.7	0.6432
		1001	41.2	58.4	23.7	0.642
		1002	41.2	58.4	23.7	0.6432
		1003	41.2	58.4	23.7	0.6432
		1004	41.2	58.4	23.7	0.6492
		1005	41.2	58.4	23.7	0.6564
		1006	41.2	58.4	23.8	0.6612
		1007	41.2	58.4	23.8	0.6684
		1008	41.2	58.4	23.8	0.6756
		1009	41.3	58.4	23.9	0.6792
		1010	41.3	58.4	23.9	0.6744
		1011	41.2	58.4	23.8	0.672
		1012	41.3	58.4	23.7	0.6744
		1013	41.3	58.4	23.6	0.6804
		1014	41.3	58.4	23.5	0.7008
		1015	41.3	58.4	23.5	0.7116
		1016	41.3	58.5	23.5	0.7092
		1017	41.3	58.5	23.5	0.6948
		1018	41.3	58.5	23.5	0.6816
		1019	41.3	58.5	23.5	0.6732
		1020	41.3	58.5	23.5	0.666
		1021	41.3	58.5	23.6	0.6708
		1022	41.3	58.5	23.6	0.6756
		1023	41.3	58.5	23.5	0.6756
		1024	41.3	58.5	23.6	0.6756
		1025	41.3	58.5	23.6	0.6792
		1026	41.3	58.5	23.6	0.684
		1027	41.3	58.5	23.6	0.6888
		1028	41.3	58.5	23.6	0.6984
		1029	41.3	58.6	23.6	0.6972
		1030	41.3	58.6	23.6	0.6972
		1031	41.3	58.6	23.7	0.6972
		1032	41.3	58.6	23.7	0.708
		1033	41.3	58.6	23.6	0.7212
		1034	41.3	58.6	23.6	0.7416
		1035	41.3	58.6	23.7	0.7452
		1036	41.3	58.6	23.8	0.756
		1037	41.3	58.6	23.6	0.7536
		1038	41.3	58.6	23.6	0.744
		1039	41.3	58.6	23.6	0.7404
		1040	41.3	58.6	23.6	0.7332
		1041	41.3	58.6	23.6	0.7308
		1042	41.3	58.7	23.5	0.7284
		1043	41.3	58.7	23.5	0.7176
		1044	41.3	58.7	23.5	0.708
		1045	41.3	58.7	23.5	0.7056
		1046	41.3	58.7	23.6	0.708
		1047	41.3	58.7	23.6	0.7068
		1048	41.3	58.7	23.6	0.7188
		1049	41.3	58.7	23.5	0.7224
		1050	41.3	58.7	23.5	0.7008
		1051	41.3	58.7	23.6	0.702
		1052	41.3	58.7	23.7	0.7008
		1053	41.3	58.7	23.7	0.702
		1054	41.3	58.7	23.7	0.7104
		1055	41.3	58.8	23.7	0.7092
		1056	41.4	58.8	23.8	0.7116
		1057	41.4	58.7	23.8	0.7128
		1058	41.4	58.8	23.9	0.7128
		1059	41.3	58.8	23.9	0.7116
		1060	41.3	58.8	24	0.7128
		1061	41.3	58.8	24	0.7152
		1062	41.3	58.8	24.1	0.7152
		1063	41.4	58.8	24.1	0.7152
		1064	41.4	58.8	24	0.7164
		1065	41.4	58.8	24.1	0.7236
		1066	41.4	58.8	24.1	0.7248
		1067	41.4	58.8	24	0.7236
		1068	41.4	58.8	24	0.7236
		1069	41.4	58.8	24	0.7236
		1070	41.4	58.8	24.1	0.7176
		1071	41.4	58.8	24.1	0.7176
		1072	41.4	58.8	24.1	0.7188
		1073	41.4	58.8	24	0.7248
		1074	41.4	58.8	24.1	0.7296
		1075	41.4	58.8	24	0.7212
		1076	41.4	58.8	24	0.7152
		1077	41.4	58.8	23.9	0.714
		1078	41.4	58.8	23.9	0.7068
		1079	41.4	58.8	23.8	0.708
		1080	41.5	58.8	23.8	0.708
		1081	41.5	58.8	23.8	0.708
		1082	41.5	58.9	23.8	0.7008
		1083	41.5	58.9	23.8	0.7044
		1084	41.5	58.9	23.8	0.7092
		1085	41.5	58.9	23.9	0.6936
		1086	41.5	58.9	23.8	0.7176
		1087	41.5	58.9	23.8	0.732
		1088	41.5	58.9	23.9	0.7356
		1089	41.5	58.9	23.8	0.7332
		1090	41.4	58.9	24	0.7344
		1091	41.4	58.9	24	0.7368
		1092	41.4	58.9	23.9	0.7368
		1093	41.4	58.9	23.9	0.7356
		1094	41.4	58.9	23.8	0.726
		1095	41.5	59	23.8	0.7224
		1096	41.5	59	23.8	0.7248
		1097	41.5	59	23.9	0.7248
		1098	41.5	59	23.9	0.7248
		1099	41.5	59	23.9	0.7248
		1100	41.5	59	23.9	0.7164
		1101	41.5	59	23.9	0.714
		1102	41.5	59	23.8	0.7212
		1103	41.5	59	23.8	0.7116
		1104	41.5	59	23.8	0.708
		1105	41.5	59	23.7	0.6996
		1106	41.5	59	23.7	0.6816
		1107	41.5	59	23.8	0.6684
		1108	41.5	59	23.7	0.666
		1109	41.5	59	23.9	0.6792
		1110	41.6	59	23.9	0.678
		1111	41.6	59	23.9	0.6816
		1112	41.6	59	23.8	0.696
		1113	41.6	59	23.8	0.7056
		1114	41.6	59.1	23.7	0.7212
		1115	41.6	59.1	23.7	0.7236
		1116	41.6	59.1	23.7	0.72
		1117	41.6	59.1	23.8	0.714
		1118	41.6	59.1	23.7	0.7152
		1119	41.6	59.1	23.6	0.7104
		1120	41.6	59.1	23.6	0.708
		1121	41.6	59.1	23.6	0.7092
		1122	41.6	59.1	23.6	0.708
		1123	41.6	59.1	23.6	0.7152
		1124	41.6	59.1	23.7	0.714
		1125	41.6	59.1	23.8	0.714
		1126	41.6	59.1	23.8	0.7344
		1127	41.6	59.1	23.9	0.7368
		1128	41.6	59.1	24	0.7416
		1129	41.6	59.1	24	0.732
		1130	41.6	59.1	24	0.7308
		1131	41.6	59.1	23.9	0.7308
		1132	41.6	59.1	23.9	0.7308
		1133	41.6	59.2	23.9	0.7272
		1134	41.6	59.2	23.8	0.72
		1135	41.6	59.2	23.8	0.7212
		1136	41.6	59.2	23.7	0.7212
		1137	41.6	59.2	23.8	0.72
		1138	41.6	59.2	23.8	0.7296
		1139	41.6	59.2	23.8	0.762
		1140	41.6	59.2	23.9	0.7536
		1141	41.6	59.2	23.9	0.7512
		1142	41.6	59.2	23.8	0.7476
		1143	41.6	59.2	23.9	0.7476
		1144	41.6	59.2	23.9	0.7428
		1145	41.6	59.2	23.9	0.7224
		1146	41.6	59.2	23.8	0.72
		1147	41.6	59.2	23.8	0.72
		1148	41.6	59.2	23.8	0.72
		1149	41.6	59.2	23.9	0.72
		1150	41.6	59.3	23.8	0.7188
		1151	41.6	59.3	23.8	0.7224
		1152	41.6	59.3	23.8	0.726
		1153	41.6	59.3	23.9	0.7308
		1154	41.6	59.3	24.1	0.7404
		1155	41.6	59.3	24	0.7392
		1156	41.7	59.3	24	0.7356
		1157	41.7	59.3	23.9	0.7332
		1158	41.7	59.3	23.9	0.7332
		1159	41.7	59.3	23.9	0.732
		1160	41.7	59.3	23.9	0.732
		1161	41.7	59.3	23.9	0.7284
		1162	41.7	59.3	24	0.7272
		1163	41.7	59.3	23.9	0.7308
		1164	41.7	59.3	24	0.7296
		1165	41.7	59.3	23.9	0.7284
		1166	41.7	59.3	23.9	0.7356
		1167	41.7	59.3	23.9	0.7332
		1168	41.7	59.3	23.9	0.7308
		1169	41.7	59.3	23.9	0.7308
		1170	41.7	59.3	23.8	0.7296
		1171	41.8	59.3	23.9	0.7296
		1172	41.7	59.3	23.8	0.7272
		1173	41.8	59.4	23.8	0.726
		1174	41.8	59.4	23.9	0.726
		1175	41.8	59.4	23.8	0.7368
		1176	41.8	59.4	23.7	0.7392
		1177	41.8	59.4	23.7	0.732
		1178	41.8	59.4	23.7	0.7452
		1179	41.8	59.4	23.7	0.7488
		1180	41.8	59.4	23.7	0.7512
		1181	41.8	59.4	23.7	0.7428
		1182	41.8	59.4	23.8	0.7356
		1183	41.8	59.4	23.9	0.7356
		1184	41.8	59.4	23.9	0.7356
		1185	41.8	59.4	24	0.7344
		1186	41.8	59.4	24	0.7392
		1187	41.8	59.4	23.9	0.7332
		1188	41.8	59.4	23.9	0.7308
		1189	41.8	59.4	23.9	0.7332
		1190	41.8	59.4	23.9	0.7392
		1191	41.8	59.4	23.8	0.744
		1192	41.8	59.4	23.7	0.7488
		1193	41.8	59.4	23.7	0.7536
		1194	41.9	59.4	23.8	0.7548
		1195	41.9	59.4	23.9	0.7644
		1196	41.9	59.4	24	0.7668
		1197	41.9	59.4	24	0.7632
		1198	41.9	59.4	24	0.762
		1199	41.9	59.4	24.2	0.756
		1200	41.9	59.4	24.2	0.75
		1201	41.9	59.4	24.2	0.75
		1202	41.9	59.5	24.1	0.75
		1203	41.9	59.5	24	0.7668
		1204	41.8	59.5	24.1	0.7632
		1205	41.8	59.5	24	0.7536
		1206	41.8	59.5	24	0.7512
		1207	41.8	59.5	24.1	0.7512
		1208	41.8	59.5	24	0.7524
		1209	41.8	59.5	24	0.7524
		1210	41.8	59.5	23.9	0.7536
		1211	41.8	59.5	23.9	0.7548
		1212	41.8	59.5	23.9	0.756
		1213	41.8	59.5	23.8	0.7644
		1214	41.8	59.5	23.8	0.7572
		1215	41.8	59.5	23.8	0.7524
		1216	41.8	59.5	23.8	0.75
		1217	41.8	59.5	23.8	0.7548
		1218	41.8	59.5	23.9	0.7596
		1219	41.8	59.5	23.9	0.7596
		1220	41.8	59.5	24	0.762
		1221	41.8	59.5	23.9	0.7608
		1222	41.8	59.5	23.9	0.7608
		1223	41.8	59.5	23.8	0.7584
		1224	41.8	59.5	23.7	0.7572
		1225	41.8	59.5	23.6	0.756
		1226	41.8	59.5	23.6	0.756
		1227	41.8	59.5	23.6	0.7476
		1228	41.8	59.5	23.6	0.7464
		1229	41.8	59.5	23.6	0.7464
		1230	41.8	59.5	23.7	0.7464
		1231	41.8	59.6	23.7	0.7452
		1232	41.8	59.6	23.7	0.7464
		1233	41.8	59.6	23.6	0.7428
		1234	41.8	59.6	23.7	0.7356
		1235	41.8	59.6	23.7	0.732
		1236	41.9	59.6	23.6	0.7368
		1237	41.9	59.6	23.6	0.7488
		1238	41.9	59.6	23.7	0.7392
		1239	41.9	59.6	23.8	0.7332
		1240	41.9	59.6	23.8	0.7284
		1241	41.9	59.6	23.8	0.7284
		1242	41.9	59.6	23.8	0.7344
		1243	41.9	59.6	23.7	0.7356
		1244	41.9	59.6	23.8	0.726
		1245	41.9	59.6	23.9	0.726
		1246	41.9	59.6	23.9	0.7428
		1247	41.9	59.6	23.8	0.7428
		1248	41.9	59.6	23.8	0.7476
		1249	41.9	59.6	23.8	0.7476
		1250	41.9	59.6	23.9	0.7476
		1251	41.9	59.6	23.9	0.7452
		1252	41.9	59.6	24	0.744
		1253	41.9	59.6	24.1	0.7428
		1254	41.9	59.6	24.1	0.762
		1255	41.9	59.6	24.2	0.7704
		1256	41.9	59.6	24.2	0.7764
		1257	41.9	59.7	24.1	0.7788
		1258	41.9	59.7	24.1	0.78
		1259	42	59.7	24.1	0.7812
		1260	41.9	59.7	24	0.78
		1261	42	59.7	23.9	0.7752
		1262	42	59.7	23.9	0.7608
		1263	42	59.7	23.9	0.7584
		1264	42	59.7	23.9	0.7584
		1265	42	59.7	23.8	0.7524
		1266	42	59.7	23.7	0.7524
		1267	42	59.7	23.8	0.75
		1268	42	59.7	23.9	0.744
		1269	42	59.7	23.9	0.7428
		1270	42	59.7	24	0.7452
		1271	42	59.7	23.9	0.7452
		1272	42	59.7	23.9	0.7416
		1273	42	59.7	23.8	0.7368
		1274	42	59.7	23.8	0.7392
		1275	42	59.7	23.9	0.7392
		1276	42	59.7	24	0.7368
		1277	42	59.7	24.2	0.7368
		1278	42	59.7	24.1	0.7332
		1279	42	59.7	24.1	0.7308
		1280	42	59.7	24.2	0.7308
		1281	42	59.7	24.3	0.7344
		1282	42	59.7	24.4	0.7356
		1283	42	59.7	24.3	0.7356
		1284	42	59.7	24.2	0.7368
		1285	42	59.7	24.1	0.7392
		1286	42	59.7	24.1	0.7404
		1287	42	59.7	24.1	0.7404
		1288	42	59.7	24	0.7488
		1289	42	59.7	24	0.7428
		1290	42	59.7	24	0.7476
		1291	42	59.7	24.1	0.7572
		1292	42	59.7	24	0.7596
		1293	42	59.7	24.1	0.7596
		1294	42	59.7	24	0.7524
		1295	42	59.7	24	0.7596
		1296	42	59.7	24	0.7752
		1297	42	59.8	23.9	0.7812
		1298	42	59.8	23.9	0.7896
		1299	42	59.8	23.9	0.7932
		1300	42	59.8	23.9	0.7896
		1301	42	59.8	23.9	0.8088
		1302	42	59.8	24	0.8184
		1303	42	59.8	24	0.822
		1304	42	59.8	24.1	0.816
		1305	42	59.8	24.1	0.8088
		1306	42	59.8	24	0.8064
		1307	42	59.8	24	0.8148
		1308	42	59.8	24	0.8088
		1309	42	59.8	24	0.7956
		1310	42	59.8	24	0.792
		1311	42	59.8	24	0.792
		1312	42	59.8	24	0.7992
		1313	42	59.8	23.9	0.7992
		1314	42	59.8	23.9	0.7848
		1315	42	59.8	23.9	0.7764
		1316	42	59.8	24	0.7752
		1317	42	59.8	24	0.7776
		1318	42.1	59.8	23.9	0.7788
		1319	42.1	59.8	23.9	0.7788
		1320	42.1	59.8	23.9	0.7788
		1321	42.1	59.8	23.8	0.774
		1322	42.1	59.8	23.8	0.768
		1323	42.1	59.8	23.8	0.7716
		1324	42.1	59.8	23.8	0.7776
		1325	42.1	59.9	23.8	0.7848
		1326	42.1	59.8	23.8	0.7896
		1327	42.1	59.9	23.8	0.7908
		1328	42	59.9	23.8	0.7872
		1329	42	59.9	23.7	0.7932
		1330	42	59.9	23.7	0.7992
		1331	42	59.9	23.8	0.804
		1332	42	59.9	23.8	0.8028
		1333	42	59.9	23.7	0.7896
		1334	42	59.9	23.7	0.7692
		1335	42	59.9	23.7	0.7512
		1336	42.1	59.9	23.8	0.7452
		1337	42.1	59.9	23.8	0.7488
		1338	42.1	59.9	23.8	0.75
		1339	42.1	59.9	23.9	0.75
		1340	42.1	59.9	23.9	0.756
		1341	42.1	59.9	23.9	0.7572
		1342	42.1	59.9	23.9	0.7572
		1343	42.1	59.9	23.8	0.7584
		1344	42.1	59.9	23.9	0.7668
		1345	42.1	59.9	23.9	0.7692
		1346	42.1	59.9	23.9	0.7704
		1347	42.1	59.9	23.9	0.7704
		1348	42.1	59.9	23.8	0.7548
		1349	42.1	59.9	23.9	0.7464
		1350	42.1	59.9	23.9	0.7452
		1351	42.1	59.9	23.9	0.7452
		1352	42.1	59.9	23.9	0.7464
		1353	42.1	59.9	23.9	0.7476
		1354	42.1	59.9	23.8	0.75
		1355	42.1	59.9	23.7	0.7524
		1356	42.1	59.9	23.7	0.7524
		1357	42.1	59.9	23.7	0.7512
		1358	42.1	59.9	23.7	0.7536
		1359	42.1	59.9	23.8	0.7548
		1360	42.1	60	23.8	0.7536
		1361	42.1	60	23.8	0.7536
		1362	42.1	60	23.9	0.7704
		1363	42.1	60	23.9	0.7728
		1364	42.1	60	24	0.7716
		1365	42.1	60	24.1	0.7668
		1366	42.1	60	24.1	0.7776
		1367	42.1	60	24	0.7776
		1368	42.1	60	24	0.7752
		1369	42.1	60	24	0.7752
		1370	42.1	60	24	0.7752
		1371	42.2	60	24	0.7764
		1372	42.2	60	24	0.7812
		1373	42.2	60	24.1	0.7776
		1374	42.2	60	24	0.7764
		1375	42.2	60	24	0.7812
		1376	42.2	60	24	0.7872
		1377	42.2	60	24	0.786
		1378	42.2	60	24	0.7824
		1379	42.2	60	23.9	0.7752
		1380	42.2	60	23.9	0.7752
		1381	42.2	60	23.9	0.7752
		1382	42.2	60	23.9	0.7728
		1383	42.2	60	24	0.7836
		1384	42.2	60	24	0.7716
		1385	42.2	60	24	0.7716
		1386	42.2	60	23.9	0.7464
		1387	42.2	60	24	0.7308
		1388	42.2	60	24	0.7284
		1389	42.2	60	24	0.7284
		1390	42.2	60	24	0.7272
		1391	42.3	60	23.9	0.7332
		1392	42.3	60.1	23.8	0.7332
		1393	42.3	60.1	23.8	0.738
		1394	42.3	60.1	23.9	0.7524
		1395	42.3	60.1	23.8	0.774
		1396	42.3	60.1	23.7	0.78
		1397	42.3	60.1	23.6	0.7836
		1398	42.3	60.1	23.6	0.7884
		1399	42.3	60.1	23.5	0.792
		1400	42.3	60.1	23.5	0.8148
		1401	42.3	60.1	23.5	0.8232
		1402	42.3	60.1	23.6	0.8148
		1403	42.3	60.1	23.6	0.7944
		1404	42.3	60.1	23.6	0.78
		1405	42.3	60.1	23.6	0.7788
		1406	42.3	60.1	23.8	0.7824
		1407	42.3	60.1	23.9	0.7824
		1408	42.3	60.1	23.9	0.7764
		1409	42.3	60.1	23.9	0.7488
		1410	42.3	60.1	23.8	0.7392
		1411	42.3	60.1	23.8	0.7428
		1412	42.3	60.1	23.8	0.7368
		1413	42.3	60.1	23.9	0.7344
		1414	42.3	60.1	24	0.7332
		1415	42.3	60.1	23.9	0.7572
		1416	42.3	60.1	24	0.7584
		1417	42.3	60.1	24	0.7644
		1418	42.3	60.1	23.9	0.7692
		1419	42.3	60.1	24	0.7632
		1420	42.3	60.1	24	0.762
		1421	42.3	60.1	24	0.7608
		1422	42.3	60.1	23.9	0.7656
		1423	42.3	60.1	23.8	0.7596
		1424	42.3	60.1	23.8	0.7608
		1425	42.3	60.1	23.8	0.7596
		1426	42.3	60.1	23.8	0.7596
		1427	42.3	60.1	23.7	0.7572
		1428	42.4	60.1	23.7	0.768
		1429	42.4	60.1	23.7	0.7824
		1430	42.4	60.1	23.8	0.7848
		1431	42.4	60.1	23.8	0.7848
		1432	42.4	60.1	23.8	0.786
		1433	42.4	60.1	23.7	0.792
		1434	42.4	60.2	23.7	0.7956
		1435	42.4	60.1	23.6	0.7908
		1436	42.4	60.2	23.6	0.7896
		1437	42.4	60.2	23.6	0.7944
		1438	42.4	60.2	23.6	0.7836
		1439	42.4	60.2	23.6	0.7524
		1440	42.3	60.2	23.6	0.7548
		1441	42.3	60.2	23.6	0.762
		1442	42.3	60.2	23.5	0.7656
		1443	42.3	60.2	23.5	0.7656
		1444	42.3	60.2	23.5	0.768
		1445	42.4	60.2	23.5	0.7956
		1446	42.4	60.2	23.5	0.8004
		1447	42.4	60.2	23.5	0.8028
		1448	42.4	60.2	23.5	0.8028
		1449	42.4	60.2	23.6	0.804
		1450	42.4	60.2	23.6	0.8064
		1451	42.4	60.2	23.7	0.804
		1452	42.4	60.2	23.7	0.8028
		1453	42.4	60.2	23.7	0.8016
		1454	42.4	60.2	23.7	0.7908
		1455	42.4	60.2	23.6	0.7896
		1456	42.4	60.2	23.6	0.7896
		1457	42.4	60.2	23.5	0.7836
		1458	42.4	60.2	23.6	0.78
		1459	42.4	60.2	23.6	0.7716
		1460	42.4	60.2	23.6	0.7692
		1461	42.4	60.2	23.6	0.768
		1462	42.4	60.2	23.7	0.7524
		1463	42.4	60.2	23.8	0.7452
		1464	42.4	60.2	23.8	0.7536
		1465	42.4	60.2	23.7	0.7584
		1466	42.4	60.2	23.8	0.7464
		1467	42.4	60.2	23.7	0.744
		1468	42.4	60.2	23.8	0.7452
		1469	42.4	60.2	23.8	0.7464
		1470	42.4	60.2	23.8	0.7464
		1471	42.4	60.2	23.9	0.7572
		1472	42.4	60.2	24	0.7668
		1473	42.4	60.2	24.2	0.774
		1474	42.4	60.3	24.3	0.774
		1475	42.4	60.2	24.3	0.7608
		1476	42.4	60.2	24.2	0.7572
		1477	42.4	60.2	24.2	0.7596
		1478	42.4	60.2	24	0.7512
		1479	42.4	60.2	23.9	0.7344
		1480	42.4	60.2	23.9	0.7308
		1481	42.4	60.2	23.8	0.7392
		1482	42.4	60.2	23.8	0.7548
		1483	42.4	60.2	23.8	0.7644
		1484	42.4	60.3	23.8	0.7776
		1485	42.4	60.3	23.8	0.7884
		1486	42.4	60.3	23.8	0.7896
		1487	42.4	60.3	23.7	0.7896
		1488	42.4	60.3	23.7	0.7956
		1489	42.4	60.3	23.7	0.804
		1490	42.4	60.3	23.7	0.7992
		1491	42.5	60.3	23.6	0.7884
		1492	42.5	60.3	23.7	0.78
		1493	42.4	60.3	23.7	0.774
		1494	42.4	60.3	23.7	0.7716
		1495	42.4	60.3	23.6	0.762
		1496	42.4	60.3	23.6	0.7584
		1497	42.4	60.3	23.5	0.756
		1498	42.4	60.3	23.6	0.7608
		1499	42.4	60.3	23.7	0.78
		1500	42.4	60.3	23.7	0.792
		1501	42.4	60.3	23.8	0.792
		1502	42.4	60.3	23.8	0.792
		1503	42.5	60.3	23.8	0.7764
		1504	42.4	60.3	23.8	0.786
		1505	42.4	60.3	23.8	0.7944
		1506	42.4	60.3	23.8	0.7932
		1507	42.4	60.3	23.8	0.7896
		1508	42.4	60.3	23.8	0.7836
		1509	42.4	60.3	23.8	0.7908
		1510	42.4	60.3	23.7	0.7908
		1511	42.4	60.3	23.7	0.8124
		1512	42.4	60.3	23.7	0.8124
		1513	42.4	60.3	23.7	0.8016
		1514	42.4	60.3	23.7	0.7968
		1515	42.4	60.3	23.7	0.792
		1516	42.4	60.3	23.8	0.7848
		1517	42.4	60.3	23.9	0.7788
		1518	42.4	60.3	23.8	0.774
		1519	42.4	60.3	23.8	0.774
		1520	42.4	60.2	23.7	0.7728
		1521	42.4	60.2	23.7	0.7716
		1522	42.4	60.2	23.6	0.7716
		1523	42.4	60.2	23.6	0.7788
		1524	42.4	60.2	23.6	0.7788
		1525	42.4	60.2	23.6	0.7836
		1526	42.4	60.2	23.6	0.7848
		1527	42.4	60.2	23.7	0.7836
		1528	42.4	60.2	23.8	0.7836
		1529	42.4	60.2	23.8	0.7848
		1530	42.4	60.2	23.9	0.7848
		1531	42.5	60.2	23.9	0.786
		1532	42.5	60.2	23.8	0.7836
		1533	42.5	60.2	23.7	0.7824
		1534	42.5	60.2	23.6	0.792
		1535	42.5	60.3	23.7	0.8016
		1536	42.5	60.3	23.7	0.7992
		1537	42.5	60.3	23.7	0.7884
		1538	42.5	60.3	23.8	0.7872
		1539	42.5	60.3	23.7	0.786
		1540	42.5	60.3	23.7	0.7872
		1541	42.5	60.3	23.8	0.7776
		1542	42.5	60.3	23.9	0.7728
		1543	42.5	60.3	24	0.7704
		1544	42.5	60.3	24	0.768
		1545	42.5	60.3	24	0.768
		1546	42.5	60.3	24.1	0.7644
		1547	42.5	60.3	24.1	0.7644
		1548	42.5	60.3	24	0.7668
		1549	42.5	60.3	23.9	0.78
		1550	42.5	60.3	24.1	0.7884
		1551	42.5	60.3	24.1	0.7944
		1552	42.5	60.3	24.1	0.792
		1553	42.5	60.3	24	0.7896
		1554	42.5	60.3	23.9	0.7704
		1555	42.5	60.3	24	0.7632
		1556	42.5	60.3	23.9	0.7572
		1557	42.5	60.3	23.9	0.7572
		1558	42.5	60.3	23.9	0.7608
		1559	42.5	60.3	23.8	0.768
		1560	42.5	60.3	23.8	0.7704
		1561	42.5	60.3	23.8	0.7704
		1562	42.5	60.3	23.8	0.7692
		1563	42.5	60.3	23.8	0.768
		1564	42.5	60.3	23.8	0.7584
		1565	42.5	60.3	23.8	0.7692
		1566	42.5	60.3	23.8	0.774
		1567	42.5	60.4	23.8	0.7824
		1568	42.5	60.4	23.7	0.7884
		1569	42.5	60.4	23.7	0.7896
		1570	42.5	60.4	23.7	0.792
		1571	42.5	60.4	23.7	0.8064
		1572	42.5	60.4	23.8	0.8148
		1573	42.5	60.4	23.7	0.8196
		1574	42.5	60.4	23.7	0.8208
		1575	42.5	60.4	23.7	0.8208
		1576	42.4	60.4	23.7	0.8196
		1577	42.5	60.4	23.6	0.8172
		1578	42.5	60.4	23.5	0.822
		1579	42.5	60.4	23.6	0.8316
		1580	42.5	60.4	23.6	0.8316
		1581	42.4	60.4	23.6	0.8292
		1582	42.5	60.4	23.6	0.8304
		1583	42.5	60.4	23.7	0.8304
		1584	42.5	60.4	23.8	0.8316
		1585	42.5	60.4	23.9	0.8388
		1586	42.5	60.4	24	0.8436
		1587	42.5	60.4	24.1	0.8496
		1588	42.5	60.4	24.1	0.8412
		1589	42.5	60.4	24.1	0.8412
		1590	42.5	60.4	24	0.8352
		1591	42.5	60.4	24	0.8268
		1592	42.5	60.4	23.9	0.828
		1593	42.5	60.4	23.9	0.828
		1594	42.5	60.4	23.9	0.828
		1595	42.5	60.4	23.8	0.8208
		1596	42.5	60.4	23.8	0.8088
		1597	42.5	60.4	23.8	0.816
		1598	42.5	60.4	23.7	0.8208
		1599	42.5	60.4	23.7	0.8268
		1600	42.5	60.4	23.8	0.8208
		1601	42.5	60.4	23.7	0.8016
		1602	42.5	60.4	23.7	0.7824
		1603	42.5	60.4	23.7	0.7728
		1604	42.5	60.4	23.6	0.7728
		1605	42.5	60.4	23.7	0.7716
		1606	42.5	60.4	23.7	0.7704
		1607	42.5	60.4	23.8	0.7608
		1608	42.5	60.4	23.8	0.7656
		1609	42.5	60.4	23.8	0.7752
		1610	42.5	60.5	23.8	0.7776
		1611	42.5	60.4	23.8	0.7788
		1612	42.5	60.4	23.8	0.7728
		1613	42.5	60.5	23.7	0.768
		1614	42.5	60.5	23.7	0.7752
		1615	42.5	60.5	23.7	0.7752
		1616	42.5	60.5	23.6	0.7824
		1617	42.5	60.5	23.7	0.7932
		1618	42.5	60.5	23.7	0.8016
		1619	42.5	60.5	23.8	0.8064
		1620	42.5	60.5	23.7	0.816
		1621	42.4	60.5	23.8	0.8232
		1622	42.4	60.5	23.9	0.8208
		1623	42.4	60.5	23.9	0.8244
		1624	42.4	60.4	23.9	0.8184
		1625	42.4	60.4	23.9	0.8184
		1626	42.4	60.5	23.8	0.8148
		1627	42.4	60.5	23.8	0.816
		1628	42.4	60.4	23.8	0.8268
		1629	42.4	60.4	23.8	0.828
		1630	42.4	60.5	23.8	0.822
		1631	42.4	60.5	23.8	0.816
		1632	42.4	60.4	23.8	0.8088
		1633	42.4	60.5	23.8	0.8076
		1634	42.4	60.4	23.8	0.8064
		1635	42.4	60.5	23.8	0.8244
		1636	42.4	60.5	23.8	0.8172
		1637	42.4	60.4	24	0.8112
		1638	42.4	60.4	24.1	0.804
		1639	42.4	60.4	23.9	0.8028
		1640	42.5	60.4	23.7	0.804
		1641	42.5	60.4	23.7	0.804
		1642	42.5	60.4	23.6	0.8052
		1643	42.5	60.4	23.6	0.804
		1644	42.5	60.4	23.7	0.7944
		1645	42.5	60.4	23.7	0.7932
		1646	42.5	60.4	23.7	0.7872
		1647	42.5	60.4	23.7	0.7764
		1648	42.5	60.4	23.8	0.7836
		1649	42.5	60.4	23.8	0.798
		1650	42.5	60.4	23.8	0.8016
		1651	42.5	60.4	23.8	0.8004
		1652	42.5	60.4	23.9	0.8016
		1653	42.5	60.4	23.8	0.8028
		1654	42.5	60.4	23.9	0.8112
		1655	42.5	60.4	23.9	0.81
		1656	42.5	60.4	23.9	0.8028
		1657	42.5	60.4	23.8	0.8004
		1658	42.5	60.4	23.6	0.798
		1659	42.5	60.4	23.6	0.7956
		1660	42.5	60.4	23.6	0.7956
		1661	42.5	60.4	23.6	0.7968
		1662	42.5	60.4	23.6	0.78
		1663	42.5	60.4	23.6	0.7764
		1664	42.5	60.4	23.7	0.7776
		1665	42.5	60.4	23.6	0.7752
		1666	42.5	60.4	23.7	0.7656
		1667	42.5	60.5	23.7	0.7728
		1668	42.5	60.5	23.7	0.7824
		1669	42.5	60.5	23.7	0.7896
		1670	42.5	60.5	23.7	0.7956
		1671	42.5	60.5	23.8	0.804
		1672	42.5	60.5	23.8	0.798
		1673	42.5	60.5	23.7	0.7968
		1674	42.5	60.5	23.8	0.7932
		1675	42.5	60.5	23.8	0.7908
		1676	42.5	60.5	23.7	0.7908
		1677	42.5	60.5	23.7	0.792
		1678	42.5	60.5	23.8	0.7956
		1679	42.5	60.5	23.8	0.8004
		1680	42.5	60.5	23.7	0.7944
		1681	42.5	60.5	23.7	0.7896
		1682	42.5	60.5	23.7	0.7908
		1683	42.5	60.5	23.7	0.7788
		1684	42.5	60.5	23.6	0.7788
		1685	42.5	60.5	23.8	0.7788
		1686	42.5	60.5	23.7	0.7692
		1687	42.5	60.5	23.7	0.768
		1688	42.5	60.5	23.7	0.7692
		1689	42.5	60.5	23.8	0.768
		1690	42.5	60.5	23.8	0.768
		1691	42.5	60.5	23.7	0.7596
		1692	42.5	60.5	23.7	0.7584
		1693	42.5	60.5	23.7	0.8004
		1694	42.5	60.5	23.6	0.798
		1695	42.5	60.5	23.6	0.7752
		1696	42.5	60.5	23.6	0.7668
		1697	42.5	60.5	23.6	0.7656
		1698	42.5	60.5	23.6	0.7644
		1699	42.5	60.5	23.5	0.7668
		1700	42.5	60.5	23.5	0.7524
		1701	42.5	60.5	23.5	0.756
		1702	42.5	60.5	23.4	0.762
		1703	42.5	60.5	23.4	0.78
		1704	42.5	60.5	23.4	0.7944
		1705	42.4	60.5	23.4	0.7956
		1706	42.4	60.5	23.5	0.7956
		1707	42.5	60.5	23.5	0.7968
		1708	42.4	60.5	23.4	0.8004
		1709	42.4	60.5	23.5	0.8052
		1710	42.5	60.5	23.6	0.8136
		1711	42.5	60.5	23.7	0.8076
		1712	42.5	60.5	23.8	0.7992
		1713	42.5	60.5	24	0.8004
		1714	42.5	60.5	24	0.8064
		1715	42.5	60.5	23.9	0.7848
		1716	42.5	60.5	23.9	0.7872
		1717	42.5	60.6	24	0.7872
		1718	42.5	60.5	23.9	0.78
		1719	42.5	60.6	23.8	0.78
		1720	42.5	60.6	23.9	0.7764
		1721	42.5	60.5	23.9	0.774
		1722	42.5	60.6	23.8	0.7704
		1723	42.5	60.5	23.8	0.7704
		1724	42.5	60.5	23.9	0.7716
		1725	42.5	60.5	23.9	0.7812
		1726	42.5	60.5	24	0.792
		1727	42.5	60.5	23.9	0.7944
		1728	42.5	60.5	23.8	0.7812
		1729	42.5	60.5	23.8	0.774
		1730	42.5	60.6	23.7	0.7728
		1731	42.5	60.6	23.6	0.7788
		1732	42.5	60.6	23.6	0.7824
		1733	42.5	60.6	23.6	0.7752
		1734	42.5	60.6	23.6	0.7764
		1735	42.5	60.6	23.6	0.7788
		1736	42.5	60.6	23.7	0.7788
		1737	42.5	60.6	23.7	0.7752
		1738	42.5	60.6	23.6	0.78
		1739	42.5	60.5	23.6	0.7836
		1740	42.5	60.5	23.7	0.7872
		1741	42.5	60.6	23.7	0.7884
		1742	42.5	60.6	23.7	0.792
		1743	42.5	60.5	23.7	0.7968
		1744	42.5	60.5	23.6	0.7992
		1745	42.5	60.5	23.6	0.7932
		1746	42.5	60.6	23.6	0.792
		1747	42.5	60.6	23.7	0.792
		1748	42.5	60.6	23.8	0.7908
		1749	42.5	60.6	24	0.7896
		1750	42.5	60.6	24	0.7884
		1751	42.5	60.5	24	0.7884
		1752	42.5	60.5	24	0.7908
		1753	42.5	60.5	23.9	0.7968
		1754	42.5	60.5	23.9	0.7956
		1755	42.5	60.5	23.9	0.7968
		1756	42.5	60.5	23.9	0.8064
		1757	42.6	60.5	23.8	0.8352
		1758	42.6	60.5	23.8	0.8448
		1759	42.6	60.5	23.8	0.8412
		1760	42.6	60.5	23.8	0.8424
		1761	42.6	60.5	23.7	0.8508
		1762	42.6	60.5	23.7	0.8772
		1763	42.6	60.6	23.7	0.8844
		1764	42.6	60.6	23.7	0.876
		1765	42.6	60.6	23.7	0.8712
		1766	42.6	60.6	23.7	0.8712
		1767	42.6	60.6	23.7	0.876
		1768	42.6	60.6	23.7	0.8892
		1769	42.6	60.6	23.6	0.8904
		1770	42.6	60.6	23.7	0.8904
		1771	42.6	60.6	23.7	0.8808
		1772	42.6	60.6	23.7	0.87
		1773	42.6	60.5	23.7	0.8616
		1774	42.6	60.5	23.7	0.852
		1775	42.6	60.5	23.8	0.8496
		1776	42.6	60.5	23.8	0.8448
		1777	42.6	60.5	23.8	0.8376
		1778	42.6	60.6	23.9	0.8328
		1779	42.6	60.6	23.9	0.8304
		1780	42.6	60.6	23.8	0.8292
		1781	42.6	60.5	23.8	0.828
		1782	42.6	60.5	23.8	0.8184
		1783	42.6	60.5	23.8	0.8208
		1784	42.6	60.5	23.8	0.8064
		1785	42.6	60.5	23.8	0.7908
		1786	42.6	60.5	23.9	0.7716
		1787	42.6	60.5	23.9	0.7704
		1788	42.6	60.5	23.8	0.7824
		1789	42.6	60.5	23.8	0.7764
		1790	42.6	60.6	23.8	0.7788
		1791	42.6	60.6	23.8	0.7824
		1792	42.5	60.6	23.9	0.7824
		1793	42.5	60.6	24	0.7824
		1794	42.5	60.6	24	0.7824
		1795	42.5	60.6	24	0.7824
		1796	42.5	60.5	24	0.7836
		1797	42.5	60.5	23.9	0.7956
		1798	42.5	60.5	24	0.792
		1799	42.5	60.5	23.9	0.7788
		1800	42.5	60.5	23.9	0.7704
		1801	42.5	60.5	23.8	0.7704
		1802	42.5	60.5	23.7	0.7716
		1803	42.5	60.6	23.8	0.7692
		1804	42.5	60.6	23.7	0.756
		1805	42.5	60.6	23.7	0.7452
		1806	42.5	60.6	23.7	0.7488
		1807	42.5	60.6	23.7	0.7572
		1808	42.5	60.6	23.7	0.762
		1809	42.5	60.6	23.6	0.7488
		1810	42.5	60.6	23.6	0.7476
		1811	42.5	60.6	23.5	0.7248
		1812	42.5	60.6	23.5	0.726
		1813	42.5	60.6	23.5	0.7416
		1814	42.5	60.6	23.5	0.75
		1815	42.5	60.6	23.5	0.7668
		1816	42.5	60.6	23.5	0.7836
		1817	42.5	60.6	23.5	0.7848
		1818	42.5	60.6	23.5	0.798
		1819	42.5	60.6	23.5	0.8028
		1820	42.5	60.6	23.6	0.804
		1821	42.5	60.6	23.6	0.8052
		1822	42.5	60.6	23.6	0.8064
		1823	42.5	60.6	23.6	0.8004
		1824	42.5	60.6	23.7	0.8004
		1825	42.5	60.6	23.8	0.7968
		1826	42.5	60.7	23.8	0.7944
		1827	42.5	60.6	23.9	0.7956
		1828	42.5	60.6	24	0.8004
		1829	42.5	60.6	24	0.8076
		1830	42.5	60.6	24	0.8076
		1831	42.5	60.6	24	0.8064
		1832	42.5	60.6	24.1	0.8016
		1833	42.5	60.6	24.1	0.7968
		1834	42.5	60.6	24.1	0.7944
		1835	42.5	60.6	24.2	0.792
		1836	42.5	60.6	24.2	0.7968
		1837	42.5	60.6	24	0.798
		1838	42.5	60.6	23.7	0.7968
		1839	42.5	60.6	23.7	0.798
		1840	42.5	60.6	23.6	0.798
		1841	42.5	60.6	23.6	0.8076
		1842	42.5	60.7	23.6	0.8124
		1843	42.5	60.6	23.6	0.8124
		1844	42.5	60.6	23.6	0.8136
		1845	42.5	60.7	23.6	0.8196
		1846	42.5	60.7	23.5	0.8136
		1847	42.5	60.7	23.5	0.8124
		1848	42.5	60.7	23.6	0.8052
		1849	42.5	60.7	23.5	0.7908
		1850	42.5	60.7	23.6	0.7836
		1851	42.5	60.7	23.5	0.7788
		1852	42.5	60.7	23.5	0.7908
		1853	42.5	60.7	23.5	0.7992
		1854	42.5	60.7	23.5	0.804
		1855	42.6	60.7	23.5	0.804
		1856	42.6	60.7	23.5	0.804
		1857	42.6	60.6	23.5	0.8028
		1858	42.6	60.6	23.6	0.81
		1859	42.6	60.6	23.6	0.8148
		1860	42.6	60.6	23.7	0.8136
		1861	42.6	60.6	23.7	0.8136
		1862	42.6	60.6	23.8	0.8136
		1863	42.6	60.7	23.8	0.8364
		1864	42.6	60.7	23.7	0.84
		1865	42.6	60.7	23.6	0.8268
		1866	42.6	60.7	23.6	0.8424
		1867	42.6	60.7	23.6	0.84
		1868	42.6	60.7	23.6	0.8424
		1869	42.6	60.7	23.5	0.8436
		1870	42.6	60.7	23.6	0.84
		1871	42.6	60.7	23.5	0.8244
		1872	42.6	60.7	23.6	0.8136
		1873	42.6	60.7	23.6	0.8016
		1874	42.6	60.7	23.6	0.7836
		1875	42.6	60.7	23.6	0.7776
		1876	42.6	60.7	23.6	0.7788
		1877	42.6	60.7	23.5	0.78
		1878	42.6	60.7	23.6	0.7764
		1879	42.6	60.7	23.6	0.7644
		1880	42.6	60.7	23.7	0.7644
		1881	42.6	60.7	23.6	0.7692
		1882	42.6	60.7	23.6	0.7776
		1883	42.6	60.7	23.6	0.7764
		1884	42.6	60.7	23.6	0.774
		1885	42.6	60.7	23.6	0.768
		1886	42.6	60.7	23.6	0.774
		1887	42.6	60.7	23.6	0.7728
		1888	42.6	60.7	23.6	0.774
		1889	42.6	60.7	23.7	0.7728
		1890	42.6	60.7	23.6	0.7848
		1891	42.6	60.7	23.6	0.7932
		1892	42.6	60.7	23.6	0.7992
		1893	42.6	60.7	23.5	0.8064
		1894	42.6	60.7	23.5	0.8064
		1895	42.6	60.7	23.5	0.8064
		1896	42.6	60.7	23.5	0.8028
		1897	42.6	60.7	23.5	0.792
		1898	42.6	60.8	23.5	0.7956
		1899	42.6	60.8	23.6	0.7824
		1900	42.6	60.8	23.7	0.78
		1901	42.6	60.8	23.6	0.7812
		1902	42.6	60.8	23.6	0.7968
		1903	42.6	60.8	23.7	0.81
		1904	42.6	60.8	23.7	0.8112
		1905	42.6	60.8	23.6	0.8196
		1906	42.6	60.8	23.6	0.8232
		1907	42.6	60.8	23.7	0.8208
		1908	42.6	60.8	23.7	0.8148
		1909	42.5	60.8	23.7	0.8064
		1910	42.5	60.7	23.7	0.8064
		1911	42.6	60.7	23.7	0.8052
		1912	42.6	60.7	23.8	0.8028
		1913	42.6	60.7	23.8	0.8052
		1914	42.6	60.7	23.9	0.7968
		1915	42.6	60.7	24	0.7968
		1916	42.6	60.7	24	0.7896
		1917	42.6	60.7	24	0.7752
		1918	42.6	60.7	23.9	0.7656
		1919	42.6	60.7	23.9	0.756
		1920	42.6	60.7	23.9	0.7464
		1921	42.5	60.8	23.8	0.738
		1922	42.5	60.8	23.8	0.7356
		1923	42.5	60.8	23.7	0.7284
		1924	42.5	60.8	23.7	0.7296
		1925	42.5	60.8	23.7	0.732
		1926	42.5	60.8	23.7	0.7392
		1927	42.5	60.8	23.8	0.732
		1928	42.5	60.8	23.8	0.7152
		1929	42.5	60.8	23.9	0.708
		1930	42.5	60.8	24	0.708
		1931	42.5	60.8	24.1	0.7092
		1932	42.5	60.8	24	0.732
		1933	42.5	60.8	24	0.738
		1934	42.5	60.8	23.9	0.7392
		1935	42.5	60.7	23.8	0.7392
		1936	42.5	60.8	23.7	0.7572
		1937	42.5	60.8	23.7	0.7596
		1938	42.6	60.8	23.8	0.7812
		1939	42.6	60.8	23.8	0.7836
		1940	42.5	60.8	23.7	0.7932
		1941	42.6	60.8	23.7	0.7932
		1942	42.6	60.8	23.7	0.7956
		1943	42.6	60.8	23.7	0.7884
		1944	42.6	60.8	23.7	0.7824
		1945	42.6	60.8	23.7	0.78
		1946	42.6	60.8	23.7	0.7824
		1947	42.6	60.8	23.6	0.7848
		1948	42.6	60.8	23.6	0.7824
		1949	42.6	60.8	23.6	0.7776
		1950	42.6	60.8	23.6	0.7824
		1951	42.6	60.8	23.6	0.786
		1952	42.6	60.8	23.7	0.7848
		1953	42.6	60.8	23.7	0.7896
		1954	42.6	60.8	23.7	0.7812
		1955	42.6	60.8	23.8	0.8016
		1956	42.6	60.8	23.8	0.8088
		1957	42.6	60.8	23.8	0.81
		1958	42.6	60.8	23.8	0.81
		1959	42.6	60.8	23.9	0.8004
		1960	42.6	60.8	23.9	0.7992
		1961	42.6	60.8	23.8	0.7968
		1962	42.6	60.8	23.8	0.8016
		1963	42.6	60.8	23.7	0.8088
		1964	42.6	60.8	23.7	0.8076
		1965	42.6	60.8	23.6	0.8064
		1966	42.6	60.8	23.7	0.804
		1967	42.6	60.8	23.6	0.8016
		1968	42.6	60.8	23.6	0.7932
		1969	42.6	60.8	23.6	0.8052
		1970	42.6	60.8	23.6	0.7992
		1971	42.6	60.8	23.6	0.7896
		1972	42.5	60.8	23.6	0.7896
		1973	42.5	60.8	23.5	0.7872
		1974	42.5	60.8	23.5	0.7944
		1975	42.5	60.8	23.5	0.8136
		1976	42.5	60.8	23.5	0.8088
		1977	42.6	60.8	23.5	0.8088
		1978	42.5	60.8	23.5	0.8148
		1979	42.5	60.8	23.5	0.8292
		1980	42.5	60.8	23.6	0.8376
		1981	42.5	60.8	23.6	0.8436
		1982	42.5	60.8	23.6	0.8604
		1983	42.5	60.8	23.6	0.8628
		1984	42.5	60.8	23.6	0.864
		1985	42.5	60.8	23.6	0.8652
		1986	42.5	60.8	23.5	0.8652
		1987	42.6	60.8	23.6	0.864
		1988	42.6	60.8	23.6	0.8616
		1989	42.6	60.8	23.6	0.8604
		1990	42.6	60.8	23.6	0.8592
		1991	42.6	60.8	23.6	0.8592
		1992	42.6	60.8	23.7	0.8592
		1993	42.6	60.8	23.6	0.8136
		1994	42.6	60.8	23.6	0.8076
		1995	42.6	60.8	23.6	0.81
		1996	42.6	60.8	23.7	0.81
		1997	42.6	60.8	23.8	0.81
		1998	42.6	60.8	23.8	0.8064
		1999	42.6	60.8	23.8	0.7992
[truncated: 1,001 more rows]

## Sheet: Fig. 3c
		Time (s)	PV-leaf (°C)	PV (°C)	Ambient (°C)	Transpiration (L/h/m2)
		1	21.6	24.8	22.1	0.6948
		2	21.7	25.2	22.1	0.6948
		3	21.8	25.4	22.1	0.6588
		4	21.9	25.8	22.2	0.6144
		5	21.9	25.9	22.2	0.6156
		6	22.1	26	22.2	0.6228
		7	22.2	26.2	22.2	0.6216
		8	22.3	26.3	22.2	0.6156
		9	22.3	26.4	22.4	0.6204
		10	22.4	26.6	22.7	0.6168
		11	22.5	26.7	22.9	0.6192
		12	22.5	26.8	23	0.552
		13	22.6	27.1	23.1	0.5544
		14	22.7	27.2	23.2	0.5484
		15	22.8	27.3	23.3	0.5604
		16	22.9	27.4	23.5	0.5604
		17	23	27.5	23.6	0.5604
		18	23	27.7	23.7	0.5676
		19	23.1	27.8	23.8	0.5688
		20	23.2	27.9	23.8	0.5652
		21	23.2	28	23.7	0.5664
		22	23.3	28.2	23.7	0.5664
		23	23.4	28.3	23.6	0.5664
		24	23.5	28.4	23.7	0.5712
		25	23.6	28.5	23.7	0.5664
		26	23.6	28.6	23.6	0.564
		27	23.7	28.7	23.7	0.5664
		28	23.8	28.8	23.6	0.5736
		29	23.8	28.9	23.6	0.576
		30	23.9	29	23.6	0.5724
		31	23.9	29.1	23.6	0.5784
		32	24	29.2	23.5	0.5784
		33	24.1	29.3	23.6	0.5748
		34	24.2	29.4	23.6	0.582
		35	24.3	29.5	23.7	0.582
		36	24.3	29.6	23.6	0.588
		37	24.4	29.7	23.7	0.5928
		38	24.4	29.8	23.7	0.5868
		39	24.5	29.9	23.7	0.5928
		40	24.6	30.1	23.8	0.5892
		41	24.6	30.2	23.8	0.5928
		42	24.7	30.3	23.9	0.6024
		43	24.8	30.4	23.8	0.5988
		44	24.8	30.5	23.9	0.606
		45	24.9	30.6	23.9	0.6132
		46	24.9	30.7	23.9	0.618
		47	25	30.7	23.9	0.6192
		48	25	30.8	24	0.6276
		49	25.1	31	24	0.63
		50	25.1	31.1	24	0.6336
		51	25.2	31.2	23.9	0.6348
		52	25.3	31.2	23.9	0.636
		53	25.3	31.3	23.8	0.6432
		54	25.4	31.4	23.9	0.6456
		55	25.4	31.5	23.9	0.6396
		56	25.5	31.6	24	0.6396
		57	25.5	31.7	24.1	0.6396
		58	25.6	31.9	24	0.6372
		59	25.6	32	24	0.642
		60	25.7	32.1	23.8	0.6396
		61	25.8	32.2	23.7	0.6396
		62	25.8	32.3	23.7	0.6384
		63	25.9	32.4	23.6	0.6516
		64	25.9	32.5	23.6	0.6552
		65	26	32.6	23.6	0.6576
		66	26	32.6	23.6	0.654
		67	26.1	32.8	23.6	0.6456
		68	26.1	32.9	23.6	0.6468
		69	26.2	33	23.7	0.648
		70	26.2	33.1	23.8	0.6576
		71	26.3	33.2	23.8	0.6588
		72	26.3	33.3	23.8	0.6636
		73	26.4	33.4	23.8	0.6624
		74	26.4	33.5	23.8	0.6576
		75	26.4	33.5	23.8	0.66
		76	26.5	33.7	23.9	0.6612
		77	26.5	33.8	24.1	0.6636
		78	26.6	33.9	24.2	0.6648
		79	26.7	34	24.2	0.6672
		80	26.7	34.1	24.2	0.6684
		81	26.8	34.2	24.2	0.6684
		82	26.8	34.3	24.3	0.6636
		83	26.9	34.3	24.4	0.6696
		84	26.9	34.4	24.4	0.672
		85	26.9	34.6	24.5	0.6696
		86	27	34.7	24.6	0.6756
		87	27.1	34.8	24.8	0.6768
		88	27.1	34.9	25	0.6768
		89	27.2	35	25	0.6816
		90	27.2	35	25.2	0.6876
		91	27.3	35.1	25.3	0.6912
		92	27.3	35.2	25.4	0.6912
		93	27.4	35.3	25.4	0.6912
		94	27.4	35.5	25.4	0.6924
		95	27.5	35.6	25.4	0.6936
		96	27.5	35.7	25.7	0.6972
		97	27.6	35.7	25.7	0.6996
		98	27.6	35.8	25.8	0.7008
		99	27.7	35.9	25.9	0.6972
		100	27.7	36	26	0.6768
		101	27.8	36.1	26.1	0.6756
		102	27.8	36.2	26.3	0.4032
		103	27.9	36.3	26.2	0.402
		104	27.9	36.4	26.2	0.402
		105	28	36.5	26	0.4032
		106	28	36.6	26	0.4116
		107	28.1	36.7	26.1	0.4152
		108	28.1	36.7	26.1	0.4152
		109	28.2	36.8	26.1	0.4212
		110	28.2	36.9	26.3	0.4212
		111	28.3	37	26.3	0.426
		112	28.3	37.2	26.4	0.5112
		113	28.4	37.2	26.4	0.3156
		114	28.4	37.3	26.5	0.3132
		115	28.5	37.4	26.5	0.2988
		116	28.5	37.5	26.6	0.4824
		117	28.5	37.6	26.5	0.402
		118	28.6	37.6	26.5	0.4092
		119	28.6	37.7	26.6	0.6552
		120	28.7	37.8	26.7	0.6552
		121	28.7	38	26.8	0.6624
		122	28.8	38	27	0.6672
		123	28.8	38.1	27.1	0.6624
		124	28.9	38.2	27.2	0.6612
		125	28.9	38.3	27.2	0.6636
		126	28.9	38.4	27.1	0.66
		127	29	38.4	27.1	0.6516
		128	29	38.5	27.1	0.6516
		129	29.1	38.6	27.1	0.6516
		130	29.1	38.7	27	0.6372
		131	29.2	38.8	27	0.6252
		132	29.2	38.9	27	0.618
		133	29.3	39	27	0.6072
		134	29.3	39.1	27	0.6072
		135	29.3	39.1	27	0.6
		136	29.3	39.2	26.8	0.594
		137	29.4	39.3	26.9	0.606
		138	29.4	39.4	27	0.582
		139	29.4	39.5	27	0.5724
		140	29.5	39.6	27.2	0.5616
		141	29.5	39.7	27	0.552
		142	29.5	39.8	26.8	0.5472
		143	29.6	39.8	26.8	0.5664
		144	29.6	39.9	26.7	0.546
		145	29.6	40	26.7	0.5436
		146	29.7	40	26.6	0.534
		147	29.7	40.1	26.5	0.54
		148	29.7	40.2	26.2	0.54
		149	29.8	40.3	26.1	0.5376
		150	29.8	40.3	26	0.5352
		151	29.8	40.3	26.1	0.5412
		152	29.9	40.4	26.3	0.5388
		153	29.9	40.5	26.3	0.534
		154	29.9	40.5	26.2	0.528
		155	30	40.6	26.4	0.54
		156	30	40.7	26.2	0.5376
		157	30	40.8	26.2	0.5376
		158	30.1	40.8	26.2	0.5472
		159	30.1	40.9	25.9	0.558
		160	30.2	41	25.9	0.552
		161	30.2	41	25.7	0.5496
		162	30.2	41.1	25.4	0.5496
		163	30.2	41.2	25.3	0.558
		164	30.3	41.2	25.3	0.5652
		165	30.3	41.3	25.2	0.552
		166	30.3	41.4	25.3	0.5472
		167	30.4	41.5	25.5	0.546
		168	30.4	41.5	25.6	0.5472
		169	30.4	41.6	25.8	0.5436
		170	30.5	41.7	26.2	0.5448
		171	30.5	41.7	26.7	0.558
		172	30.6	41.8	27	0.5676
		173	30.6	41.8	26.7	0.5736
		174	30.6	41.9	26.5	0.5928
		175	30.7	42	26.5	0.6144
		176	30.7	42.1	26.4	0.624
		177	30.7	42.2	26.1	0.624
		178	30.8	42.2	26	0.6288
		179	30.8	42.3	25.9	0.6336
		180	30.8	42.3	25.7	0.6288
		181	30.8	42.4	25.6	0.6228
		182	30.9	42.5	25.7	0.6156
		183	30.9	42.5	25.6	0.6072
		184	30.9	42.6	25.6	0.6048
		185	30.9	42.7	25.6	0.6
		186	31	42.8	25.7	0.5976
		187	31	42.8	25.6	0.5928
		188	31	42.9	25.5	0.5868
		189	31	42.9	25.6	0.5868
		190	31.1	43	25.6	0.5784
		191	31.1	43	25.6	0.5808
		192	31.1	43.1	25.7	0.5796
		193	31.1	43.2	25.8	0.5784
		194	31.2	43.3	25.9	0.5772
		195	31.2	43.3	26.2	0.576
		196	31.2	43.4	26.2	0.5808
		197	31.3	43.5	26.3	0.5784
		198	31.3	43.5	26.4	0.576
		199	31.3	43.6	26.5	0.5844
		200	31.3	43.6	26.6	0.5892
		201	31.4	43.7	26.9	0.5868
		202	31.4	43.8	27	0.5856
		203	31.4	43.8	27.1	0.5856
		204	31.5	43.9	27.3	0.5976
		205	31.5	43.9	27.4	0.594
		206	31.5	44	27.5	0.5952
		207	31.5	44.1	27.5	0.588
		208	31.6	44.1	27.6	0.5976
		209	31.6	44.2	27.6	0.6048
		210	31.6	44.3	27.7	0.6096
		211	31.6	44.4	27.8	0.6216
		212	31.7	44.4	27.9	0.6288
		213	31.7	44.5	28.1	0.7296
		214	31.7	44.5	28.3	0.7284
		215	31.8	44.6	28.5	0.7332
		216	31.8	44.6	28.5	0.7284
		217	31.8	44.7	28.6	0.7164
		218	31.8	44.7	28.7	0.7116
		219	31.8	44.8	28.9	0.7032
		220	31.9	44.9	29	0.696
		221	31.9	45	29.1	0.6912
		222	32	45.1	29.4	0.696
		223	32	45.2	29.4	0.6972
		224	32	45.2	29.4	0.6972
		225	32	45.3	29.5	0.702
		226	32	45.4	29.5	0.7032
		227	32.1	45.5	29.6	0.7008
		228	32.1	45.5	29.7	0.7116
		229	32.1	45.7	29.8	0.7044
		230	32.1	45.7	29.8	0.7008
		231	32.2	45.8	29.8	0.6948
		232	32.2	45.9	29.8	0.6852
		233	32.2	46	29.8	0.6804
		234	32.2	46	29.8	0.69
		235	32.2	46.1	29.9	0.69
		236	32.3	46.2	29.9	0.69
		237	32.3	46.2	29.9	0.6864
		238	32.3	46.3	29.9	0.6864
		239	32.3	46.4	29.9	0.6804
		240	32.4	46.5	29.9	0.6792
		241	32.4	46.5	30	0.6744
		242	32.4	46.6	30.1	0.6648
		243	32.4	46.7	30.1	0.6612
		244	32.4	46.7	30.2	0.6744
		245	32.5	46.8	30.2	0.6792
		246	32.5	46.8	30.3	0.678
		247	32.5	47	30.4	0.678
		248	32.5	47	30.4	0.6732
		249	32.6	47	30.1	0.6756
		250	32.6	47	30.1	0.6816
		251	32.6	47.1	30	0.6816
		252	32.6	47.1	30.1	0.6804
		253	32.7	47.2	30.2	0.6828
		254	32.7	47.2	30.3	0.6828
		255	32.7	47.2	30.2	0.6948
		256	32.7	47.3	30.3	0.6984
		257	32.7	47.4	30.3	0.6984
		258	32.8	47.4	30.4	0.702
		259	32.8	47.5	30.4	0.69
		260	32.8	47.5	30.5	0.69
		261	32.8	47.5	30.5	0.6924
		262	32.9	47.6	30.5	0.69
		263	32.9	47.6	30.4	0.6876
		264	32.9	47.7	30.4	0.6888
		265	32.9	47.8	30.4	0.6924
		266	32.9	47.8	30.5	0.696
		267	33	47.8	30.5	0.6972
		268	33	47.9	30.5	0.69
		269	33	47.9	30.4	0.6888
		270	33	47.9	30.3	0.6936
		271	33	48	30.3	0.6924
		272	33.1	48	30.4	0.69
		273	33.1	48.1	30.5	0.6912
		274	33.1	48.1	30.5	0.6924
		275	33.1	48.2	30.6	0.69
		276	33.2	48.2	30.7	0.6876
		277	33.2	48.3	30.7	0.6852
		278	33.2	48.3	30.6	0.6924
		279	33.2	48.3	30.6	0.6852
		280	33.2	48.4	30.6	0.6888
		281	33.2	48.4	30.6	0.6948
		282	33.3	48.5	30.7	0.6948
		283	33.3	48.5	30.7	0.702
		284	33.3	48.6	30.8	0.6984
		285	33.4	48.6	30.9	0.6912
		286	33.4	48.7	30.9	0.684
		287	33.4	48.7	30.8	0.6816
		288	33.4	48.7	30.8	0.6876
		289	33.4	48.8	30.9	0.6876
		290	33.5	48.8	30.9	0.69
		291	33.5	48.9	30.9	0.6948
		292	33.5	48.9	30.8	0.7044
		293	33.5	49	30.8	0.7068
		294	33.5	49	30.9	0.708
		295	33.6	49.1	30.9	0.7008
		296	33.6	49.1	30.9	0.6912
		297	33.6	49.2	30.8	0.6912
		298	33.6	49.2	30.9	0.6972
		299	33.6	49.2	30.9	0.702
		300	33.6	49.3	30.9	0.7044
		301	33.7	49.3	30.9	0.708
		302	33.7	49.4	30.9	0.7104
		303	33.7	49.4	30.9	0.7464
		304	33.7	49.5	31	0.7836
		305	33.7	49.5	30.8	0.7836
		306	33.8	49.5	30.8	0.7836
		307	33.8	49.6	30.9	0.7836
		308	33.8	49.6	31.1	0.774
		309	33.8	49.6	31.2	0.7716
		310	33.8	49.7	31.2	0.7692
		311	33.9	49.8	31.2	0.7668
		312	33.9	49.8	31	0.8364
		313	33.9	49.8	31.1	0.8508
		314	33.9	49.9	31.1	0.8592
		315	33.9	49.9	31.1	0.8472
		316	34	50	31.1	0.8472
		317	34	50	31.2	0.8508
		318	34	50	31.3	0.8472
		319	34	50.1	31.3	0.8472
		320	34	50.1	31.4	0.8484
		321	34.1	50.2	31.4	0.8496
		322	34.1	50.2	31.4	0.858
		323	34.1	50.2	31.4	0.8592
		324	34.1	50.3	31.5	0.8496
		325	34.1	50.3	31.6	0.8448
		326	34.1	50.4	31.7	0.8508
		327	34.2	50.4	31.8	0.8508
		328	34.2	50.5	31.9	0.8448
		329	34.2	50.5	31.9	0.8388
		330	34.2	50.5	32.1	0.84
		331	34.2	50.6	32.1	0.834
		332	34.2	50.6	32.2	0.8364
		333	34.3	50.6	32.2	0.8436
		334	34.3	50.7	32.3	0.8376
		335	34.3	50.7	32.3	0.8316
		336	34.3	50.7	32.4	0.8292
		337	34.3	50.8	32.4	0.834
		338	34.3	50.8	32.4	0.8364
		339	34.4	50.9	32.3	0.8304
		340	34.4	50.9	32.2	0.8304
		341	34.4	50.9	32.2	0.8268
		342	34.4	51	32.1	0.8196
		343	34.4	51	32.1	0.8292
		344	34.5	51	32.2	0.8232
		345	34.5	51.1	32.2	0.8148
		346	34.5	51.1	32.1	0.8088
		347	34.5	51.2	32.1	0.8136
		348	34.5	51.2	32.2	0.8112
		349	34.5	51.2	32.2	0.8064
		350	34.5	51.3	32.2	0.8016
		351	34.5	51.3	32.2	0.804
		352	34.6	51.3	32.2	0.8088
		353	34.6	51.4	32.2	0.804
		354	34.6	51.4	32.1	0.8016
		355	34.6	51.5	32	0.8028
		356	34.6	51.5	32	0.8028
		357	34.7	51.5	32	0.8016
		358	34.7	51.6	32	0.8076
		359	34.7	51.6	32.1	0.798
		360	34.7	51.6	32.2	0.798
		361	34.7	51.7	32.2	0.8052
		362	34.7	51.7	32.3	0.8112
		363	34.8	51.8	32.4	0.804
		364	34.8	51.8	32.4	0.8004
		365	34.8	51.8	32.3	0.8016
		366	34.8	51.9	32.2	0.8028
		367	34.8	51.9	32.3	0.804
		368	34.8	51.9	32.3	0.804
		369	34.9	52	32.3	0.8076
		370	34.9	52	32.1	0.798
		371	34.9	52	32.2	0.7956
		372	34.9	52.1	32.2	0.7944
		373	34.9	52.1	32.3	0.7944
		374	35	52.2	32.1	0.7956
		375	35	52.2	32	0.792
		376	35	52.2	31.9	0.798
		377	35	52.3	31.8	0.7992
		378	35	52.3	31.8	0.8004
		379	35	52.3	31.8	0.8052
		380	35.1	52.3	31.9	0.804
		381	35.1	52.4	31.9	0.8052
		382	35.1	52.4	31.9	0.804
		383	35.1	52.5	31.8	0.798
		384	35.1	52.5	31.8	0.7944
		385	35.2	52.5	31.8	0.786
		386	35.2	52.6	31.8	0.774
		387	35.2	52.6	31.8	0.7764
		388	35.2	52.6	31.8	0.7764
		389	35.2	52.7	31.7	0.7788
		390	35.2	52.7	31.7	0.7764
		391	35.3	52.7	31.7	0.7764
		392	35.3	52.8	31.6	0.7704
		393	35.3	52.8	31.5	0.7704
		394	35.3	52.8	31.5	0.7692
		395	35.3	52.9	31.5	0.7716
		396	35.3	52.9	31.6	0.7704
		397	35.3	52.9	31.6	0.7716
		398	35.3	52.9	31.7	0.7704
		399	35.4	53	31.8	0.7788
		400	35.4	53	31.9	0.8004
		401	35.4	53.1	31.7	0.8004
		402	35.4	53.1	31.5	1.0704
		403	35.4	53.1	31.6	1.0788
		404	35.4	53.2	31.7	1.0824
		405	35.4	53.2	31.7	1.0812
		406	35.5	53.2	31.8	1.074
		407	35.5	53.2	31.8	1.068
		408	35.5	53.3	31.8	1.068
		409	35.5	53.3	31.8	1.0704
		410	35.5	53.4	31.8	1.0716
		411	35.5	53.4	31.8	1.0668
		412	35.5	53.4	31.9	1.062
		413	35.5	53.4	31.9	1.062
		414	35.6	53.4	32	1.0632
		415	35.6	53.5	32.1	1.0632
		416	35.6	53.5	32.3	1.0512
		417	35.6	53.6	32.4	1.0512
		418	35.6	53.6	32.4	1.05
		419	35.6	53.6	32.5	1.0296
		420	35.6	53.7	32.5	1.0236
		421	35.7	53.7	32.5	1.0164
		422	35.7	53.7	32.5	1.0152
		423	35.7	53.8	32.4	1.0116
		424	35.7	53.8	32.4	1.0032
		425	35.7	53.8	32.4	0.9972
		426	35.7	53.9	32.4	0.9912
		427	35.8	53.9	32.4	0.9924
		428	35.8	53.9	32.5	0.9936
		429	35.8	54	32.5	0.99
		430	35.8	54	32.5	0.9948
		431	35.8	54	32.4	0.9984
		432	35.8	54	32.4	1.002
		433	35.8	54.1	32.5	1.0008
		434	35.9	54.1	32.5	1.0008
		435	35.9	54.1	32.6	0.9924
		436	35.9	54.2	32.6	0.996
		437	35.9	54.2	32.6	0.9852
		438	35.9	54.3	32.6	0.9852
		439	35.9	54.3	32.6	0.9864
		440	35.9	54.3	32.6	0.9852
		441	36	54.3	32.7	0.9948
		442	36	54.4	32.7	0.9948
		443	36	54.4	32.7	0.9588
		444	36	54.4	32.7	0.9756
		445	36	54.5	32.7	0.9792
		446	36	54.5	32.6	0.9864
		447	36.1	54.5	32.6	0.972
		448	36.1	54.6	32.5	0.972
		449	36.1	54.6	32.5	0.972
		450	36.1	54.6	32.5	0.9732
		451	36.1	54.6	32.6	0.96
		452	36.1	54.7	32.6	0.9612
		453	36.1	54.7	32.6	0.9624
		454	36.1	54.7	32.6	0.9624
		455	36.2	54.8	32.6	0.9408
		456	36.2	54.8	32.6	0.9408
		457	36.2	54.8	32.7	0.9468
		458	36.2	54.8	32.7	0.9384
		459	36.2	54.8	32.6	0.9288
		460	36.2	54.9	32.6	0.93
		461	36.2	54.9	32.5	0.9432
		462	36.2	54.9	32.5	0.942
		463	36.2	54.9	32.5	0.9324
		464	36.3	55	32.5	0.9264
		465	36.3	55	32.5	0.9252
		466	36.3	55	32.5	0.924
		467	36.3	55	32.5	0.93
		468	36.3	55	32.4	0.93
		469	36.3	55.1	32.4	0.93
		470	36.3	55.1	32.4	0.9288
		471	36.4	55.1	32.4	0.9216
		472	36.4	55.2	32.4	0.9228
		473	36.4	55.2	32.3	0.9168
		474	36.4	55.2	32.3	0.9168
		475	36.4	55.2	32.3	0.9132
		476	36.4	55.3	32.3	0.9108
		477	36.4	55.3	32.3	0.906
		478	36.5	55.3	32.3	0.9024
		479	36.5	55.3	32.3	0.8964
		480	36.5	55.4	32.2	0.8964
		481	36.5	55.4	32.1	0.8892
		482	36.5	55.4	32.1	0.8856
		483	36.5	55.4	32.1	0.8832
		484	36.5	55.4	32.1	0.8772
		485	36.6	55.5	32.1	0.8724
		486	36.6	55.5	32.1	0.8772
		487	36.6	55.5	32.2	0.8772
		488	36.6	55.5	32.2	0.8724
		489	36.6	55.6	32.1	0.8664
		490	36.6	55.6	32.1	0.8664
		491	36.6	55.6	32.1	0.864
		492	36.6	55.7	32.1	0.858
		493	36.6	55.7	32.1	0.8568
		494	36.6	55.7	32	0.858
		495	36.6	55.7	32	0.858
		496	36.7	55.8	32	0.8556
		497	36.7	55.8	32.1	0.852
		498	36.7	55.8	32.2	0.852
		499	36.7	55.8	32.2	0.8484
		500	36.7	55.8	32.1	0.8484
		501	36.8	55.9	32.1	0.8508
		502	36.8	55.9	32.1	0.8532
		503	36.8	55.9	32.1	0.8568
		504	36.9	55.9	32.2	0.846
		505	36.9	55.9	32.2	0.8424
		506	36.9	55.9	32.2	0.8508
		507	36.9	56	32.3	0.852
		508	37	56	32.3	0.8436
		509	37	56	32.3	0.8448
		510	37	56	32.3	0.846
		511	37.1	56.1	32.3	0.8484
		512	37.1	56.1	32.3	0.8484
		513	37.1	56.1	32.3	0.8472
		514	37.2	56.1	32.3	0.852
		515	37.2	56.1	32.4	0.8508
		516	37.2	56.2	32.4	0.8568
		517	37.2	56.2	32.5	0.8556
		518	37.2	56.2	32.5	0.8544
		519	37.2	56.3	32.4	0.8556
		520	37.2	56.3	32.4	0.8592
		521	37.3	56.3	32.4	0.8628
		522	37.3	56.3	32.4	0.858
		523	37.3	56.3	32.4	0.852
		524	37.3	56.4	32.4	0.8472
		525	37.3	56.4	32.3	0.84
		526	37.3	56.4	32.3	0.846
		527	37.3	56.4	32.2	0.8508
		528	37.3	56.4	32.3	0.8424
		529	37.3	56.5	32.3	0.8376
		530	37.4	56.5	32.3	0.8448
		531	37.4	56.5	32.3	0.8484
		532	37.4	56.5	32.4	0.8484
		533	37.4	56.6	32.4	0.8484
		534	37.4	56.6	32.4	0.834
		535	37.4	56.6	32.5	0.834
		536	37.4	56.6	32.5	0.828
		537	37.4	56.6	32.5	0.8328
		538	37.4	56.7	32.5	0.8352
		539	37.5	56.7	32.4	0.8364
		540	37.5	56.7	32.4	0.8364
		541	37.5	56.7	32.4	0.8472
		542	37.5	56.7	32.4	0.8472
		543	37.5	56.8	32.5	0.8484
		544	37.5	56.8	32.5	0.8292
		545	37.5	56.8	32.5	0.834
		546	37.5	56.8	32.5	0.8412
		547	37.6	56.9	32.6	0.8436
		548	37.6	56.9	32.7	0.8484
		549	37.6	56.9	32.7	0.8436
		550	37.6	56.9	32.7	0.8412
		551	37.6	56.9	32.7	0.8412
		552	37.6	57	32.7	0.8436
		553	37.6	57	32.7	0.8424
		554	37.6	57	32.8	0.8424
		555	37.6	57.1	32.8	0.834
		556	37.7	57.1	32.9	0.8364
		557	37.7	57.1	32.8	0.8472
		558	37.7	57.1	32.8	0.8472
		559	37.7	57.1	32.7	0.8448
		560	37.7	57.2	32.7	0.8424
		561	37.7	57.2	32.7	0.8388
		562	37.7	57.2	32.7	0.8376
		563	37.7	57.2	32.8	0.8328
		564	37.7	57.2	32.8	0.8328
		565	37.8	57.3	32.8	0.8364
		566	37.8	57.3	32.8	0.834
		567	37.8	57.3	32.9	0.8328
		568	37.8	57.3	32.9	0.8424
		569	37.8	57.3	32.8	0.8436
		570	37.8	57.3	32.8	0.8412
		571	37.8	57.4	32.8	0.8352
		572	37.8	57.4	32.7	0.8352
		573	37.8	57.4	32.7	0.8352
		574	37.9	57.4	32.7	0.834
		575	37.9	57.4	32.7	0.8316
		576	37.9	57.4	32.7	0.8388
		577	37.9	57.5	32.8	0.8424
		578	37.9	57.5	32.8	0.834
		579	37.9	57.5	32.7	0.8304
		580	37.9	57.5	32.7	0.8304
		581	38	57.5	32.7	0.8316
		582	38	57.6	32.6	0.8376
		583	38	57.6	32.6	0.8424
		584	38	57.6	32.5	0.8448
		585	38	57.6	32.6	0.8448
		586	38	57.6	32.7	0.8448
		587	38.1	57.6	32.7	0.8436
		588	38.1	57.7	32.7	0.8472
		589	38.1	57.7	32.5	0.8508
		590	38.1	57.7	32.6	0.8568
		591	38.2	57.7	32.7	0.8544
		592	38.2	57.8	32.8	0.8496
		593	38.2	57.8	32.8	0.8472
		594	38.2	57.8	32.8	0.8472
		595	38.2	57.8	32.8	0.8556
		596	38.3	57.8	32.8	0.864
		597	38.3	57.9	32.7	0.8676
		598	38.3	57.9	32.6	0.8616
		599	38.3	57.9	32.6	0.8604
		600	38.4	57.9	32.6	0.8604
		601	38.4	57.9	32.7	0.8568
		602	38.4	57.9	32.8	0.8544
		603	38.4	57.9	32.8	0.8628
		604	38.4	58	32.8	0.87
		605	38.4	58	32.8	0.8676
		606	38.4	58	32.9	0.8604
		607	38.4	58	32.8	0.8604
		608	38.4	58	32.8	0.8616
		609	38.4	58	32.8	0.8592
		610	38.4	58	32.8	0.8532
		611	38.4	58.1	32.9	0.864
		612	38.5	58.1	32.8	0.8616
		613	38.5	58.1	32.8	0.8556
		614	38.5	58.1	32.8	0.8544
		615	38.5	58.1	32.8	0.8532
		616	38.5	58.1	32.7	0.8544
		617	38.5	58.2	32.8	0.864
		618	38.5	58.2	32.9	0.864
		619	38.5	58.2	32.9	0.8628
		620	38.6	58.2	32.9	0.8628
		621	38.6	58.2	32.9	0.8628
		622	38.6	58.3	32.9	0.8628
		623	38.6	58.3	32.8	0.8592
		624	38.6	58.3	32.7	0.8604
		625	38.6	58.3	32.5	0.864
		626	38.6	58.3	32.5	0.8628
		627	38.6	58.3	32.4	0.8616
		628	38.6	58.4	32.5	0.8628
		629	38.6	58.4	32.6	0.8688
		630	38.6	58.4	32.6	0.8712
		631	38.6	58.4	32.6	0.8724
		632	38.6	58.4	32.6	0.8784
		633	38.6	58.5	32.6	0.8748
		634	38.7	58.5	32.5	0.8748
		635	38.7	58.5	32.5	0.8748
		636	38.7	58.5	32.5	0.8712
		637	38.7	58.6	32.4	0.8676
		638	38.7	58.6	32.5	0.8688
		639	38.7	58.6	32.5	0.8736
		640	38.7	58.6	32.5	0.8772
		641	38.7	58.6	32.5	0.8784
		642	38.7	58.6	32.5	0.8748
		643	38.7	58.6	32.4	0.864
		644	38.7	58.6	32.4	0.87
		645	38.7	58.7	32.3	0.8772
		646	38.7	58.7	32.2	0.8772
		647	38.7	58.7	32.2	0.8712
		648	38.7	58.7	32.1	0.8688
		649	38.7	58.7	32.2	0.8688
		650	38.7	58.7	32.2	0.8676
		651	38.7	58.8	32.3	0.876
		652	38.7	58.8	32.3	0.87
		653	38.7	58.8	32.3	0.8676
		654	38.7	58.8	32.3	0.8736
		655	38.7	58.9	32.3	0.8784
		656	38.7	58.9	32.2	0.8796
		657	38.8	58.9	32.2	0.8856
		658	38.8	58.9	32.3	0.8796
		659	38.8	58.9	32.5	0.888
		660	38.8	59	32.5	0.888
		661	38.8	59	32.6	0.8796
		662	38.8	59.1	32.6	0.8736
		663	38.9	59.1	32.7	0.8676
		664	38.9	59.1	32.8	0.8676
		665	38.9	59.1	32.8	0.8796
		666	38.9	59.2	32.8	0.8868
		667	38.9	59.2	32.8	0.8868
		668	39	59.2	32.9	0.8892
		669	39	59.2	32.9	0.8868
		670	39	59.3	32.9	0.888
		671	39.1	59.3	32.8	0.8952
		672	39.1	59.4	32.8	0.894
		673	39.1	59.4	32.8	0.894
		674	39.1	59.4	32.9	0.9012
		675	39.2	59.4	32.9	0.906
		676	39.2	59.5	32.8	0.9012
		677	39.2	59.5	32.9	0.8976
		678	39.2	59.5	32.9	0.8964
		679	39.3	59.5	32.9	0.8904
		680	39.3	59.5	32.9	0.8892
		681	39.3	59.5	32.8	0.888
		682	39.3	59.5	32.8	0.888
		683	39.4	59.5	32.8	0.8868
		684	39.4	59.5	32.9	0.8964
		685	39.4	59.5	32.9	0.9132
		686	39.4	59.6	32.8	0.918
		687	39.4	59.6	32.7	0.9096
		688	39.5	59.6	32.7	0.9108
		689	39.5	59.6	32.8	0.9036
		690	39.5	59.6	32.8	0.9
		691	39.6	59.6	32.8	0.8964
		692	39.6	59.6	32.8	0.894
		693	39.6	59.6	32.8	0.8856
		694	39.6	59.7	32.8	0.8808
		695	39.6	59.7	32.8	0.8772
		696	39.7	59.7	32.8	0.8724
		697	39.7	59.7	32.9	0.8688
		698	39.7	59.7	32.9	0.8736
		699	39.7	59.7	32.9	0.8688
		700	39.7	59.7	32.9	0.87
		701	39.7	59.8	32.9	0.87
		702	39.7	59.8	32.9	0.876
		703	39.7	59.8	33	0.8688
		704	39.7	59.8	32.9	0.8652
		705	39.8	59.8	32.8	0.8712
		706	39.8	59.9	32.8	0.8772
		707	39.8	59.9	32.9	0.8796
		708	39.8	59.9	32.8	0.8784
		709	39.9	59.9	32.8	0.8712
		710	39.9	59.9	32.7	0.87
		711	39.9	59.9	32.7	0.8724
		712	39.9	60	32.7	0.8784
		713	39.9	60	32.7	0.8784
		714	39.9	60	32.6	0.8616
		715	39.9	60	32.5	0.8616
		716	39.9	60	32.5	0.8628
		717	39.9	60.1	32.5	0.8688
		718	39.9	60.1	32.6	0.876
		719	39.9	60.1	32.6	0.8988
		720	39.9	60.1	32.7	0.9048
		721	39.9	60.1	32.8	0.906
		722	39.9	60.1	32.8	0.9072
		723	40	60.1	32.8	0.9156
		724	40	60.2	32.8	0.9252
		725	40	60.2	32.7	0.93
		726	40	60.2	32.7	0.936
		727	40.1	60.2	32.7	0.9396
		728	40.1	60.2	32.8	0.9468
		729	40.1	60.2	32.9	0.9408
		730	40.1	60.2	32.9	0.9372
		731	40.1	60.3	32.9	0.9396
		732	40.1	60.3	32.9	0.9444
		733	40.1	60.3	32.8	0.948
		734	40.2	60.3	32.8	0.948
		735	40.2	60.3	32.9	0.954
		736	40.2	60.3	32.9	0.9504
		737	40.2	60.3	32.9	0.9624
		738	40.2	60.3	32.9	0.966
		739	40.2	60.4	32.8	0.9648
		740	40.2	60.4	32.8	0.9684
		741	40.3	60.4	32.8	0.9684
		742	40.3	60.4	32.8	0.984
		743	40.3	60.4	32.8	0.9912
		744	40.3	60.4	32.9	0.9912
		745	40.3	60.4	33	0.9936
		746	40.3	60.5	33	0.9936
		747	40.4	60.5	32.9	0.9972
		748	40.4	60.5	32.9	0.9984
		749	40.4	60.5	32.9	0.9972
		750	40.4	60.5	32.8	0.9984
		751	40.4	60.6	32.8	0.9984
		752	40.4	60.6	32.8	0.9996
		753	40.4	60.6	32.7	1.0056
		754	40.5	60.6	32.7	1.0104
		755	40.5	60.6	32.7	1.0164
		756	40.5	60.6	32.6	1.0164
		757	40.5	60.6	32.6	1.0104
		758	40.5	60.6	32.6	1.014
		759	40.5	60.6	32.6	1.0176
		760	40.5	60.7	32.6	1.0164
		761	40.5	60.7	32.6	1.0116
		762	40.5	60.7	32.6	1.014
		763	40.5	60.7	32.6	1.02
		764	40.5	60.7	32.6	1.0224
		765	40.5	60.7	32.6	1.0236
		766	40.5	60.7	32.7	1.0248
		767	40.5	60.8	32.7	1.0272
		768	40.5	60.8	32.8	1.02
		769	40.5	60.8	32.8	1.0368
		770	40.5	60.8	32.8	1.0416
		771	40.6	60.8	32.7	1.044
		772	40.6	60.8	32.7	1.0512
		773	40.6	60.8	32.7	1.0524
		774	40.6	60.9	32.7	1.0476
		775	40.6	60.9	32.7	1.0416
		776	40.6	60.9	32.7	1.05
		777	40.6	60.9	32.8	1.0524
		778	40.6	60.9	32.7	1.05
		779	40.6	60.9	32.7	1.05
		780	40.7	60.9	32.7	1.05
		781	40.7	60.9	32.8	1.0572
		782	40.7	60.9	32.8	1.0668
		783	40.7	61	32.7	1.0656
		784	40.7	61	32.6	1.0668
		785	40.8	61	32.6	1.0656
		786	40.8	61	32.6	1.0584
		787	40.8	61	32.6	1.0536
		788	40.8	61.1	32.6	1.0536
		789	40.8	61.1	32.7	1.0596
		790	40.8	61.1	32.6	1.0596
		791	40.8	61.1	32.6	1.056
		792	40.8	61.1	32.6	1.0608
		793	40.8	61.1	32.6	1.062
		794	40.8	61.1	32.6	1.0632
		795	40.8	61.2	32.6	1.0644
		796	40.8	61.2	32.6	1.0572
		797	40.7	61.2	32.6	1.0584
		798	40.8	61.2	32.7	1.0632
		799	40.8	61.2	32.7	1.0608
		800	40.8	61.2	32.8	1.0572
		801	40.8	61.3	32.8	1.0512
		802	40.8	61.3	32.8	1.05
		803	40.8	61.3	32.7	1.05
		804	40.8	61.3	32.7	1.0488
		805	40.8	61.3	32.7	1.0428
		806	40.8	61.3	32.7	1.02
		807	40.9	61.3	32.6	1.0212
		808	40.9	61.3	32.6	1.02
		809	40.9	61.4	32.7	1.02
		810	40.9	61.4	32.9	1.0224
		811	40.9	61.4	33	1.0212
		812	40.9	61.4	33	1.0188
		813	40.9	61.5	33	1.0284
		814	40.9	61.5	32.9	1.026
		815	41	61.5	32.5	1.0224
		816	41	61.5	32.7	1.0272
		817	41	61.5	32.8	1.0356
		818	41	61.5	32.8	1.038
		819	41	61.5	32.9	1.0368
		820	41.1	61.5	33	1.032
		821	41.1	61.5	33	1.0296
		822	41.1	61.6	32.9	1.0308
		823	41.1	61.6	32.8	1.0296
		824	41.1	61.6	32.8	1.0296
		825	41.1	61.6	32.7	1.0284
		826	41.1	61.6	32.7	1.0284
		827	41.1	61.6	32.7	1.0068
		828	41.1	61.6	32.6	0.9984
		829	41.1	61.6	32.7	1.0068
		830	41.2	61.6	32.8	1.0104
		831	41.2	61.7	32.9	1.008
		832	41.2	61.7	33	1.008
		833	41.2	61.7	32.9	1.008
		834	41.2	61.7	32.9	1.0236
		835	41.2	61.7	32.9	1.0236
		836	41.2	61.7	32.9	1.0224
		837	41.2	61.8	32.8	1.0128
		838	41.2	61.8	32.9	1.0116
		839	41.2	61.8	32.9	1.0116
		840	41.2	61.8	33	1.0128
		841	41.2	61.8	32.9	1.0008
		842	41.2	61.8	32.9	1.0116
		843	41.2	61.8	33.1	1.0164
		844	41.2	61.9	33	1.0236
		845	41.2	61.9	33.1	1.014
		846	41.2	61.9	33.1	1.008
		847	41.3	61.9	33	1.0056
		848	41.3	61.9	32.9	0.9996
		849	41.3	61.9	32.9	1.0008
		850	41.3	61.9	33	1.0032
		851	41.3	61.9	33	1.0068
		852	41.3	62	33.1	1.0056
		853	41.3	62	33.2	1.014
		854	41.4	62	33.3	1.014
		855	41.4	62	33.3	1.0236
		856	41.4	62	33.4	1.0236
		857	41.4	62	33.4	1.0188
		858	41.4	62	33.4	1.0212
		859	41.4	62	33.4	1.0212
		860	41.4	62.1	33.4	1.0188
		861	41.5	62.1	33.4	1.02
		862	41.5	62.1	33.3	1.0188
		863	41.5	62.1	33.4	1.0188
		864	41.5	62.1	33.4	1.0176
		865	41.5	62.1	33.5	1.008
		866	41.5	62.1	33.3	1.0068
		867	41.5	62.1	33.2	1.0056
		868	41.5	62.1	33.2	1.0032
		869	41.5	62.1	33.3	1.0008
		870	41.6	62.1	33.3	0.9972
		871	41.6	62.1	33.4	1.0008
		872	41.6	62.1	33.4	1.008
		873	41.6	62.2	33.4	1.0152
		874	41.6	62.2	33.5	1.0068
		875	41.6	62.2	33.5	1.0176
		876	41.6	62.2	33.6	1.0116
		877	41.7	62.2	33.6	1.0068
		878	41.7	62.3	33.5	1.0068
		879	41.7	62.3	33.4	1.0104
		880	41.7	62.3	33.3	1.0116
		881	41.7	62.3	33.3	1.0092
		882	41.7	62.3	33.4	1.0044
		883	41.7	62.3	33.4	1.0032
		884	41.7	62.3	33.4	1.0104
		885	41.7	62.3	33.4	1.0164
		886	41.7	62.3	33.4	1.0188
		887	41.7	62.4	33.5	1.0212
		888	41.7	62.4	33.5	1.0104
		889	41.7	62.4	33.5	1.014
		890	41.7	62.4	33.4	1.0128
		891	41.8	62.4	33.3	1.0104
		892	41.8	62.4	33.3	1.0056
		893	41.8	62.4	33.2	1.0044
		894	41.8	62.5	33.2	1.0164
		895	41.8	62.5	33.1	1.014
		896	41.8	62.5	33.1	1.008
		897	41.8	62.5	33.3	1.0116
		898	41.8	62.5	33.3	1.0128
		899	41.8	62.5	33.3	1.0104
		900	41.8	62.5	33.3	1.0128
		901	41.8	62.5	33.3	1.0236
		902	41.8	62.5	33.3	1.0248
		903	41.8	62.6	33.3	1.0224
		904	41.8	62.6	33.3	1.0236
		905	41.8	62.6	33.2	1.0236
		906	41.8	62.6	33.2	1.0236
		907	41.8	62.6	33.2	1.0332
		908	41.8	62.6	33.3	1.0404
		909	41.8	62.6	33.4	1.044
		910	41.8	62.6	33.4	1.0452
		911	41.9	62.7	33.3	1.0416
		912	41.9	62.7	33.3	1.044
		913	41.9	62.7	33.2	1.05
		914	41.9	62.7	33.2	1.0512
		915	41.9	62.7	33.2	1.0512
		916	41.9	62.7	33.2	1.05
		917	41.9	62.7	33.2	1.038
		918	41.9	62.8	33.2	1.0404
		919	41.9	62.8	33.2	1.05
		920	41.9	62.8	33.2	1.05
		921	41.9	62.8	33.3	1.05
		922	41.9	62.8	33.4	1.0428
		923	41.9	62.8	33.4	1.044
		924	41.9	62.8	33.3	1.0476
		925	41.9	62.8	33.2	1.044
		926	41.9	62.8	33.2	1.0416
		927	41.9	62.9	33	1.0392
		928	41.9	62.9	33	1.0572
		929	41.9	62.9	32.8	1.0512
		930	41.9	62.9	32.8	1.0548
		931	41.9	62.9	32.9	1.0572
		932	41.9	62.9	33	1.0488
		933	42	62.9	33.1	1.044
		934	42	62.9	33.2	1.0428
		935	42	62.9	33.3	1.0428
		936	42	62.9	33.3	1.0416
		937	42	62.9	33.3	1.0368
		938	42	63	33.3	0.9624
		939	42	63	33.4	0.9444
		940	42	63	33.4	0.9384
		941	42	63	33.4	0.9372
		942	42	63	33.2	0.9372
		943	42	63	33.3	0.9468
		944	42	63	33.3	0.9456
		945	42	63	33.4	0.9468
		946	42	63	33.4	0.9516
		947	42	63.1	33.5	0.9588
		948	42	63.1	33.5	0.9648
		949	42	63.1	33.6	0.9684
		950	42	63.1	33.7	0.9684
		951	42	63.1	33.6	0.9732
		952	42	63.1	33.6	0.972
		953	42.1	63.1	33.6	0.9852
		954	42.1	63.1	33.7	0.9876
		955	42.1	63.1	33.7	0.9852
		956	42.1	63.1	33.6	0.9912
		957	42.1	63.1	33.5	0.9876
		958	42.1	63.1	33.4	0.9876
		959	42.1	63.1	33.5	0.9876
		960	42.1	63.2	33.5	0.996
		961	42.1	63.2	33.5	1.002
		962	42.1	63.2	33.5	1.0056
		963	42.1	63.2	33.5	1.0104
		964	42.1	63.2	33.6	1.0128
		965	42.1	63.2	33.7	0.9996
		966	42.2	63.2	33.6	0.9924
		967	42.2	63.3	33.5	1.002
		968	42.2	63.3	33.5	1.0032
		969	42.2	63.3	33.4	1.0044
		970	42.2	63.3	33.6	1.0032
		971	42.2	63.3	33.7	0.9972
		972	42.2	63.3	33.7	0.996
		973	42.2	63.3	33.7	1.0116
		974	42.2	63.3	33.8	1.008
		975	42.2	63.3	33.8	1.0008
		976	42.2	63.3	33.8	1.008
		977	42.3	63.3	33.8	1.0092
		978	42.3	63.4	33.6	1.0092
		979	42.3	63.4	33.6	1.0092
		980	42.3	63.4	33.5	1.0152
		981	42.3	63.4	33.6	1.02
		982	42.3	63.4	33.6	1.0188
		983	42.3	63.4	33.5	1.0236
		984	42.3	63.4	33.4	1.0188
		985	42.3	63.4	33.3	1.0104
		986	42.3	63.4	33.3	1.0188
		987	42.3	63.5	33.2	1.0296
		988	42.3	63.5	33.2	1.0308
		989	42.3	63.5	33.2	1.0308
		990	42.3	63.5	33.1	1.032
		991	42.3	63.5	33.1	1.0404
		992	42.3	63.5	33.1	1.0452
		993	42.3	63.5	33.1	1.0536
		994	42.3	63.6	33.1	1.0668
		995	42.3	63.6	33.1	1.0764
		996	42.4	63.6	33.1	1.08
		997	42.4	63.6	32.9	1.0788
		998	42.4	63.6	32.8	1.074
		999	42.4	63.6	32.7	1.0704
		1000	42.4	63.6	32.7	1.0716
		1001	42.4	63.6	32.8	1.0788
		1002	42.5	63.6	32.8	1.0728
		1003	42.5	63.7	32.9	1.0716
		1004	42.5	63.7	32.9	1.0704
		1005	42.5	63.7	33.1	1.08
		1006	42.5	63.7	33.2	1.0608
		1007	42.6	63.7	33.2	1.0608
		1008	42.6	63.7	33.3	1.0596
		1009	42.6	63.7	33.4	1.068
		1010	42.6	63.7	33.4	1.0716
		1011	42.6	63.7	33.4	1.0704
		1012	42.6	63.7	33.4	1.0368
		1013	42.6	63.7	33.4	1.0368
		1014	42.6	63.8	33.3	1.0608
		1015	42.6	63.8	33.2	1.0608
		1016	42.7	63.8	33.3	1.0596
		1017	42.7	63.8	33.3	1.0656
		1018	42.7	63.8	33.3	1.0824
		1019	42.7	63.8	33.4	1.0848
		1020	42.7	63.8	33.5	1.0872
		1021	42.7	63.8	33.5	1.086
		1022	42.7	63.8	33.5	1.0848
		1023	42.7	63.8	33.4	1.0776
		1024	42.8	63.8	33.4	1.0824
		1025	42.8	63.9	33.4	1.0848
		1026	42.8	63.9	33.3	1.0908
		1027	42.8	63.9	33.3	1.0932
		1028	42.8	63.9	33.3	1.0908
		1029	42.8	63.9	33.4	1.0884
		1030	42.8	63.9	33.5	1.0884
		1031	42.8	63.9	33.6	1.0872
		1032	42.8	63.9	33.6	1.0896
		1033	42.9	63.9	33.5	1.0908
		1034	42.9	63.9	33.5	1.0968
		1035	42.9	63.9	33.4	1.0968
		1036	42.9	64	33.4	1.0968
		1037	42.9	64	33.4	1.0836
		1038	42.8	64	33.4	1.0872
		1039	42.8	64	33.4	1.0872
		1040	42.8	64	33.5	1.0824
		1041	42.8	64	33.5	1.086
		1042	42.8	64	33.5	1.0788
		1043	42.8	64	33.5	1.0776
		1044	42.8	64	33.5	1.0824
		1045	42.8	64	33.5	1.0788
		1046	42.8	64	33.5	1.08
		1047	42.8	64	33.6	1.0836
		1048	42.8	64	33.5	1.0848
		1049	42.8	64	33.4	1.0836
		1050	42.8	64.1	33.2	1.08
		1051	42.8	64.1	33.2	1.08
		1052	42.8	64.1	33.2	1.0752
		1053	42.8	64.1	33.3	1.068
		1054	42.9	64.1	33.3	1.0644
		1055	42.9	64.1	33.4	1.0596
		1056	42.9	64.1	33.5	1.0596
		1057	42.9	64.1	33.5	1.0692
		1058	42.9	64.1	33.5	1.0692
		1059	42.9	64.2	33.4	1.0644
		1060	42.9	64.2	33.3	1.0644
		1061	42.9	64.2	33.1	1.0572
		1062	42.9	64.2	33.1	1.0572
		1063	42.9	64.2	33.2	1.0596
		1064	42.9	64.2	33.2	1.0608
		1065	42.9	64.2	33.3	1.0608
		1066	43	64.2	33.3	1.0632
		1067	43	64.2	33.4	1.056
		1068	42.9	64.2	33.6	1.056
		1069	42.9	64.3	33.7	1.0392
		1070	42.9	64.3	33.7	1.0344
		1071	42.9	64.3	33.8	1.0416
		1072	42.9	64.2	33.8	1.0356
		1073	42.9	64.3	33.8	1.0344
		1074	42.9	64.3	33.8	1.032
		1075	42.9	64.3	33.7	1.032
		1076	42.9	64.3	33.7	1.0356
		1077	42.9	64.3	33.7	1.0392
		1078	42.9	64.3	33.7	1.0416
		1079	42.9	64.3	33.8	1.0416
		1080	42.9	64.3	33.8	1.05
		1081	42.9	64.3	33.9	1.0428
		1082	42.9	64.3	33.9	1.0428
		1083	42.9	64.3	33.8	1.0464
		1084	42.9	64.3	33.8	1.0512
		1085	42.9	64.4	33.8	1.056
		1086	42.9	64.4	33.9	1.0584
		1087	42.9	64.4	34	1.0572
		1088	42.9	64.4	34	1.0668
		1089	42.9	64.4	34	1.062
		1090	42.9	64.4	33.9	1.062
		1091	42.9	64.4	33.8	1.0704
		1092	42.9	64.4	33.8	1.0692
		1093	42.8	64.4	33.7	1.0632
		1094	42.8	64.4	33.6	1.0608
		1095	42.8	64.4	33.5	1.0632
		1096	42.8	64.4	33.5	1.0656
		1097	42.8	64.4	33.7	1.0656
		1098	42.8	64.4	33.7	1.0644
		1099	42.8	64.4	33.7	1.0692
		1100	42.9	64.5	33.7	1.0752
		1101	42.9	64.5	33.6	1.0752
		1102	42.9	64.5	33.5	1.0752
		1103	42.9	64.5	33.5	1.0716
		1104	42.9	64.5	33.4	1.0764
		1105	42.9	64.5	33.4	1.0872
		1106	42.9	64.5	33.4	1.1016
		1107	42.9	64.5	33.4	1.11
		1108	42.9	64.6	33.4	1.1148
		1109	42.9	64.6	33.4	1.1076
		1110	42.9	64.6	33.3	1.0992
		1111	42.9	64.6	33.3	1.0968
		1112	42.9	64.6	33.3	1.104
		1113	42.9	64.6	33.3	1.1016
		1114	42.9	64.6	33.3	1.1016
		1115	43	64.6	33.2	1.1016
		1116	43	64.6	33.2	1.0932
		1117	43	64.6	33.2	1.0884
		1118	43	64.6	33.2	1.092
		1119	43	64.6	33.1	1.092
		1120	43	64.7	33.2	1.0944
		1121	43	64.6	33.2	1.0944
		1122	43	64.6	33.2	1.0944
		1123	43	64.7	33.2	1.0968
		1124	43	64.7	33.2	1.1076
		1125	43	64.7	33.2	1.1076
		1126	43	64.7	33.1	1.104
		1127	43	64.7	33.1	1.1196
		1128	43	64.7	33	1.1292
		1129	43	64.7	33	1.134
		1130	43	64.7	33.1	1.1256
		1131	43	64.7	33	1.1232
		1132	43	64.7	33	1.122
		1133	43	64.8	33.1	1.1232
		1134	43	64.8	33.1	1.1136
		1135	43	64.8	33.1	1.1196
		1136	43	64.8	33.2	1.1256
		1137	43	64.8	33.2	1.1292
		1138	43	64.8	33.3	1.128
		1139	43	64.8	33.4	1.134
		1140	43	64.8	33.5	1.1376
		1141	43	64.8	33.5	1.1376
		1142	43	64.8	33.5	1.1292
		1143	43	64.8	33.5	1.1304
		1144	43	64.9	33.6	0.9228
		1145	43	65	33.6	0.9276
		1146	43	65	33.6	0.8976
		1147	43	65	33.6	0.9276
		1148	43	65.1	33.6	0.9228
		1149	43	65.1	33.5	0.918
		1150	43	65.1	33.4	0.9084
		1151	43	65.1	33.4	0.9048
		1152	43	65.2	33.4	0.906
		1153	43	65.2	33.5	0.9012
		1154	43	65.2	33.5	0.9096
		1155	42.9	65.2	33.5	0.9036
		1156	42.9	65.3	33.5	0.906
		1157	43	65.3	33.5	0.9024
		1158	43	65.3	33.4	0.8964
		1159	43	65.3	33.5	0.9
		1160	43	65.3	33.5	0.912
		1161	43	65.3	33.5	0.9144
		1162	43	65.3	33.5	0.9216
		1163	43	65.3	33.4	0.9276
		1164	43	65.3	33.3	0.9312
		1165	43	65.3	33.3	0.9408
		1166	43	65.3	33.2	0.9456
		1167	43	65.3	33.2	0.9492
		1168	43	65.3	33.4	0.9456
		1169	43	65.2	33.4	0.9456
		1170	43	65.3	33.4	0.9456
		1171	43	65.3	33.4	0.9432
		1172	43	65.3	33.5	0.9408
		1173	43	65.3	33.5	0.9384
		1174	43	65.3	33.5	0.9396
		1175	43	65.3	33.5	0.9288
		1176	43	65.3	33.4	0.9264
		1177	43	65.3	33.3	0.9264
		1178	43	65.3	33.4	0.9264
		1179	43	65.3	33.5	0.9216
		1180	43	65.3	33.5	0.9276
		1181	43	65.3	33.5	0.93
		1182	43	65.3	33.6	0.93
		1183	43	65.3	33.5	0.9312
		1184	43	65.3	33.4	0.9276
		1185	43	65.3	33.3	0.9252
		1186	43	65.3	33.4	0.9288
		1187	43	65.3	33.4	0.9324
		1188	43	65.3	33.5	0.9348
		1189	43	65.3	33.4	0.9276
		1190	43	65.3	33.2	0.9216
		1191	43	65.3	33.2	0.9276
		1192	43	65.3	33.2	0.9288
		1193	43	65.3	33.2	0.936
		1194	43	65.4	33.2	0.9288
		1195	43	65.4	33.2	0.924
		1196	43	65.4	33.3	0.9216
		1197	43	65.4	33.3	0.9264
		1198	43	65.4	33.2	0.9288
		1199	43	65.4	33.1	0.9336
		1200	43	65.4	33	0.9312
		1201	43	65.4	33	0.9216
		1202	42.9	65.4	33	0.9204
		1203	42.9	65.4	32.9	0.9228
		1204	42.9	65.4	32.7	0.9132
		1205	42.9	65.4	32.7	0.918
		1206	42.9	65.4	32.7	0.918
		1207	42.9	65.4	32.7	0.9132
		1208	42.9	65.4	32.7	0.9096
		1209	42.9	65.5	32.8	0.9096
		1210	42.9	65.4	32.8	0.9096
		1211	42.9	65.4	32.8	0.9012
		1212	42.9	65.4	32.7	0.8988
		1213	42.9	65.4	32.7	0.8928
		1214	42.9	65.4	32.7	0.8988
		1215	42.9	65.5	32.7	0.9072
		1216	42.9	65.5	32.8	0.912
		1217	43	65.5	32.6	0.9144
		1218	43	65.5	32.5	0.9108
		1219	43	65.5	32.7	0.906
		1220	43	65.5	32.7	0.9096
		1221	43	65.5	32.7	0.9108
		1222	43	65.5	32.8	0.9108
		1223	43.1	65.5	32.8	0.9156
		1224	43.1	65.5	32.5	0.9192
		1225	43.1	65.5	32.4	0.9228
		1226	43.1	65.5	32.4	0.924
		1227	43.1	65.5	32.6	0.93
		1228	43.1	65.5	32.6	0.9096
		1229	43.2	65.5	32.7	0.9108
		1230	43.2	65.5	32.8	0.9168
		1231	43.2	65.5	32.9	0.9204
		1232	43.2	65.6	33	0.9204
		1233	43.2	65.6	33.1	0.9216
		1234	43.2	65.5	33.1	0.924
		1235	43.2	65.5	32.9	0.9252
		1236	43.2	65.6	32.8	0.93
		1237	43.2	65.6	32.9	0.9336
		1238	43.3	65.6	33	1.0116
		1239	43.3	65.6	33.1	1.0296
		1240	43.3	65.6	33.1	1.0308
		1241	43.3	65.6	33.2	1.0308
		1242	43.3	65.6	33.2	1.0392
		1243	43.3	65.6	33.2	1.0332
		1244	43.3	65.6	33.2	1.032
		1245	43.3	65.6	33.2	1.0296
		1246	43.3	65.6	33.1	1.026
		1247	43.3	65.6	33.1	1.02
		1248	43.3	65.6	33.1	1.0104
		1249	43.3	65.6	33.1	1.0116
		1250	43.3	65.6	33	1.0128
		1251	43.3	65.6	33.1	0.9972
		1252	43.3	65.6	33.1	0.9972
		1253	43.3	65.7	33.1	0.984
		1254	43.3	65.7	33.1	0.9756
		1255	43.3	65.7	33	0.9708
		1256	43.4	65.7	33	0.9648
		1257	43.4	65.7	33.1	0.9708
		1258	43.4	65.7	32.7	0.972
		1259	43.3	65.7	32.6	0.9636
		1260	43.3	65.7	32.7	0.9672
		1261	43.3	65.7	32.7	0.9624
		1262	43.3	65.7	32.7	0.9588
		1263	43.3	65.7	32.8	0.9576
		1264	43.3	65.7	32.8	0.9624
		1265	43.3	65.7	32.8	0.972
		1266	43.3	65.7	32.6	0.9744
		1267	43.3	65.7	32.7	0.9648
		1268	43.3	65.7	32.6	0.966
		1269	43.3	65.7	32.6	0.9708
		1270	43.3	65.7	32.6	0.978
		1271	43.3	65.7	32.6	0.9768
		1272	43.3	65.7	32.8	0.978
		1273	43.3	65.8	32.8	0.9648
		1274	43.3	65.8	32.7	0.9672
		1275	43.2	65.8	32.4	0.9672
		1276	43.2	65.8	32.4	0.9576
		1277	43.2	65.8	32.6	0.9612
		1278	43.2	65.8	32.8	0.96
		1279	43.2	65.8	32.9	0.9684
		1280	43.2	65.8	33	0.9708
		1281	43.2	65.8	33.1	0.9732
		1282	43.3	65.8	33	0.978
		1283	43.3	65.8	33	0.978
		1284	43.3	65.8	33.1	0.978
		1285	43.3	65.8	33.2	0.9804
		1286	43.3	65.8	33.2	0.9708
		1287	43.3	65.8	33.3	0.96
		1288	43.3	65.8	33.3	0.9684
		1289	43.3	65.8	33.3	0.9672
		1290	43.3	65.8	33.1	0.966
		1291	43.3	65.8	33.1	0.9636
		1292	43.4	65.8	33.1	0.9672
		1293	43.4	65.8	33	0.9744
		1294	43.4	65.8	33.1	0.9684
		1295	43.4	65.8	33.2	0.9576
		1296	43.4	65.8	33.3	0.9528
		1297	43.4	65.8	33.3	0.954
		1298	43.4	65.9	33.3	0.9564
		1299	43.4	65.9	33	0.9648
		1300	43.4	65.9	32.9	0.9684
		1301	43.4	65.9	32.7	0.966
		1302	43.3	65.9	32.6	0.9648
		1303	43.3	65.9	32.6	0.966
		1304	43.3	65.9	32.7	0.9744
		1305	43.3	65.9	32.8	0.966
		1306	43.3	65.9	32.9	0.9804
		1307	43.3	65.9	32.9	0.9768
		1308	43.3	65.9	32.8	0.9828
		1309	43.3	65.9	33	0.9816
		1310	43.3	65.9	33.1	0.978
		1311	43.3	66	33.2	0.966
		1312	43.3	66	33.2	0.9936
		1313	43.4	65.9	33.2	0.9948
		1314	43.4	65.9	33.2	0.9852
		1315	43.4	65.9	33.3	0.9864
		1316	43.4	65.9	33.4	0.9852
		1317	43.4	66	33.4	0.9876
		1318	43.4	66	33.3	0.972
		1319	43.4	66	33.3	0.9672
		1320	43.4	66	33.3	0.9684
		1321	43.4	66	33.2	0.9684
		1322	43.4	66	33.2	0.9732
		1323	43.4	66	33.2	0.9804
		1324	43.4	66	33.3	0.972
		1325	43.4	66	33.4	0.972
		1326	43.4	66	33.5	0.9708
		1327	43.4	66	33.5	0.9696
		1328	43.4	66	33.6	0.9636
		1329	43.4	66	33.6	0.9672
		1330	43.4	66	33.6	0.966
		1331	43.4	66	33.6	0.9648
		1332	43.4	66	33.6	0.9624
		1333	43.4	66	33.6	0.9696
		1334	43.4	66	33.6	0.9636
		1335	43.3	66	33.6	0.9696
		1336	43.3	66	33.6	0.9708
		1337	43.3	66.1	33.6	0.972
		1338	43.3	66.1	33.4	0.9648
		1339	43.3	66.1	33.2	0.9648
		1340	43.3	66.1	33.2	0.9744
		1341	43.3	66.1	33.4	0.9756
		1342	43.4	66.1	33.4	0.9684
		1343	43.3	66.1	33.4	0.9648
		1344	43.3	66.1	33.4	0.9648
		1345	43.3	66.1	33.4	0.9684
		1346	43.3	66.1	33.4	0.96
		1347	43.3	66.1	33.2	0.954
		1348	43.3	66.1	33.2	0.9516
		1349	43.3	66.1	33.2	0.9492
		1350	43.3	66.1	33.2	0.9612
		1351	43.3	66.1	33.2	0.966
		1352	43.3	66.1	33.3	0.966
		1353	43.3	66.2	33.3	0.9684
		1354	43.3	66.2	33.2	0.978
		1355	43.3	66.2	33.2	0.9816
		1356	43.3	66.2	33.3	0.9816
		1357	43.3	66.2	33.3	0.978
		1358	43.3	66.2	33.3	0.9804
		1359	43.3	66.2	33.2	0.9864
		1360	43.3	66.2	33.2	0.9876
		1361	43.3	66.2	33.2	0.9876
		1362	43.3	66.2	33.2	0.9876
		1363	43.3	66.2	33.2	0.9852
		1364	43.3	66.2	33.1	0.984
		1365	43.3	66.2	33.2	0.9876
		1366	43.3	66.2	33.2	0.9876
		1367	43.3	66.2	33.3	0.984
		1368	43.3	66.2	33.3	0.9888
		1369	43.3	66.2	33.3	0.9888
		1370	43.3	66.2	33.4	0.996
		1371	43.3	66.2	33.5	0.9852
		1372	43.3	66.2	33.5	0.996
		1373	43.3	66.2	33.5	0.996
		1374	43.2	66.2	33.4	1.0056
		1375	43.2	66.3	33.3	1.0056
		1376	43.2	66.3	33.4	0.9972
		1377	43.2	66.3	33.4	0.9996
		1378	43.2	66.3	33.5	0.996
		1379	43.2	66.3	33.5	0.9972
		1380	43.2	66.3	33.4	0.9924
		1381	43.2	66.3	33.4	0.9996
		1382	43.2	66.3	33.5	0.99
		1383	43.2	66.3	33.5	0.9924
		1384	43.2	66.3	33.4	0.9924
		1385	43.2	66.3	33.4	0.9924
		1386	43.2	66.3	33.3	0.9912
		1387	43.2	66.3	33.3	0.9912
		1388	43.2	66.3	33.4	0.9816
		1389	43.2	66.3	33.5	0.9816
		1390	43.2	66.3	33.5	0.966
		1391	43.2	66.3	33.6	0.96
		1392	43.2	66.3	33.7	0.9648
		1393	43.2	66.3	33.8	0.9696
		1394	43.2	66.3	33.8	0.9684
		1395	43.2	66.3	33.8	0.9648
		1396	43.2	66.3	33.8	0.9612
		1397	43.2	66.3	33.7	0.96
		1398	43.2	66.3	33.6	0.9696
		1399	43.2	66.4	33.5	0.9624
		1400	43.2	66.4	33.5	0.9624
		1401	43.2	66.4	33.6	0.9696
		1402	43.2	66.4	33.6	0.9708
		1403	43.2	66.4	33.7	0.9708
		1404	43.2	66.4	33.7	0.8748
		1405	43.2	66.4	33.7	0.8748
		1406	43.2	66.4	33.8	0.876
		1407	43.2	66.4	33.7	0.876
		1408	43.2	66.4	33.6	0.8676
		1409	43.2	66.4	33.6	0.8664
		1410	43.2	66.4	33.7	0.8604
		1411	43.2	66.4	33.6	0.8592
		1412	43.2	66.4	33.7	0.8508
		1413	43.2	66.4	33.8	0.846
		1414	43.2	66.4	33.9	0.8592
		1415	43.2	66.5	33.8	0.8604
		1416	43.2	66.5	33.8	0.8472
		1417	43.2	66.4	33.8	0.8364
		1418	43.2	66.5	33.8	0.834
		1419	43.2	66.5	33.8	0.84
		1420	43.2	66.5	33.8	0.8484
		1421	43.2	66.5	33.8	0.8616
		1422	43.2	66.5	33.8	0.87
		1423	43.2	66.5	33.8	0.8712
		1424	43.2	66.5	33.9	0.8484
		1425	43.2	66.5	33.9	0.822
		1426	43.2	66.5	33.9	0.8208
		1427	43.2	66.5	33.8	0.8184
		1428	43.2	66.5	33.8	0.8268
		1429	43.2	66.5	33.8	0.7992
		1430	43.2	66.5	33.7	0.7992
		1431	43.2	66.5	33.5	0.7992
		1432	43.2	66.5	33.5	0.834
		1433	43.2	66.5	33.4	0.8364
		1434	43.2	66.5	33.4	0.8304
		1435	43.2	66.6	33.3	0.8244
		1436	43.2	66.5	33.1	0.8184
		1437	43.2	66.6	33	0.8256
		1438	43.2	66.6	32.8	0.8292
		1439	43.2	66.6	32.9	0.828
		1440	43.2	66.6	33	0.8292
		1441	43.2	66.5	33.1	0.8292
		1442	43.2	66.6	33.2	0.8268
		1443	43.2	66.6	33.3	0.8292
		1444	43.2	66.6	33.3	1.0344
		1445	43.2	66.6	33.4	1.0368
		1446	43.2	66.6	33.4	1.0692
		1447	43.2	66.6	33.4	1.0452
		1448	43.2	66.6	33.4	1.0548
		1449	43.2	66.6	33.5	1.0584
		1450	43.3	66.6	33.7	1.0632
		1451	43.3	66.6	33.8	1.0704
		1452	43.3	66.6	33.9	1.0728
		1453	43.3	66.6	34	1.0704
		1454	43.3	66.6	34.1	1.0644
		1455	43.3	66.6	34.3	1.0692
		1456	43.3	66.6	34.4	1.062
		1457	43.3	66.6	34.4	1.0596
		1458	43.3	66.6	34.4	1.0596
		1459	43.3	66.6	34.3	1.0596
		1460	43.3	66.6	34.3	1.0476
		1461	43.3	66.6	34.3	1.0524
		1462	43.3	66.6	34.3	1.05
		1463	43.3	66.6	34.3	1.05
		1464	43.3	66.6	34.3	1.0464
		1465	43.3	66.6	34.3	1.0392
		1466	43.3	66.7	34.3	1.0404
		1467	43.2	66.7	34.3	1.0476
		1468	43.2	66.7	34.2	1.0464
		1469	43.2	66.7	34.1	1.0452
		1470	43.2	66.6	34	1.0464
		1471	43.2	66.6	33.9	1.0464
		1472	43.2	66.6	33.8	1.0428
		1473	43.2	66.6	33.5	1.044
		1474	43.2	66.7	33.4	1.0512
		1475	43.2	66.7	33.6	1.056
		1476	43.2	66.7	33.6	1.0608
		1477	43.2	66.7	33.6	1.062
		1478	43.2	66.6	33.5	1.0644
		1479	43.2	66.7	33.4	1.068
		1480	43.2	66.7	33.2	1.056
		1481	43.2	66.7	33.2	1.0512
		1482	43.3	66.7	33.1	1.0524
		1483	43.3	66.7	33.1	1.0476
		1484	43.3	66.7	33.2	1.0584
		1485	43.3	66.7	33.2	1.0548
		1486	43.3	66.7	33	1.044
		1487	43.3	66.7	33.2	1.038
		1488	43.3	66.7	33.4	1.0392
		1489	43.3	66.7	33.5	1.044
		1490	43.3	66.7	33.4	1.0488
		1491	43.3	66.7	33.5	1.0464
		1492	43.3	66.8	33.5	1.0512
		1493	43.3	66.8	33.5	1.05
		1494	43.3	66.8	33.6	1.0476
		1495	43.3	66.8	33.6	1.0464
		1496	43.3	66.8	33.6	1.0536
		1497	43.3	66.8	33.6	1.0464
		1498	43.3	66.8	33.6	1.0452
		1499	43.3	66.8	33.6	1.0416
		1500	43.3	66.8	33.6	1.0392
		1501	43.3	66.8	33.5	1.038
		1502	43.3	66.8	33.4	1.0392
		1503	43.3	66.8	33.4	1.044
		1504	43.3	66.8	33.4	1.0512
		1505	43.3	66.8	33.3	1.0476
		1506	43.3	66.8	33.3	1.0512
		1507	43.3	66.8	33.4	1.05
		1508	43.3	66.8	33.4	1.0452
		1509	43.4	66.8	33.4	1.0476
		1510	43.3	66.8	33.5	1.0524
		1511	43.3	66.8	33.5	1.0536
		1512	43.3	66.8	33.5	1.0548
		1513	43.3	66.8	33.7	1.0608
		1514	43.3	66.8	33.7	1.0536
		1515	43.3	66.8	33.7	1.0548
		1516	43.4	66.8	33.5	1.0572
		1517	43.4	66.8	33.4	1.0572
		1518	43.4	66.8	33.2	1.0536
		1519	43.4	66.8	33.3	1.0644
		1520	43.3	66.8	33.2	1.0596
		1521	43.3	66.8	33.2	1.0572
		1522	43.3	66.8	33.2	1.0596
		1523	43.3	66.8	33.2	1.0536
		1524	43.3	66.9	33.4	1.0464
		1525	43.3	66.9	33.5	1.0428
		1526	43.3	66.9	33.6	1.0488
		1527	43.3	66.9	33.5	1.0464
		1528	43.3	66.9	33.4	1.0464
		1529	43.3	66.9	33.3	1.05
		1530	43.3	66.9	33.3	1.05
		1531	43.3	66.9	33.3	1.0464
		1532	43.3	66.9	33.3	1.0488
		1533	43.3	66.9	33.5	1.0584
		1534	43.3	66.9	33.6	1.0572
		1535	43.3	66.9	33.5	1.0572
		1536	43.3	66.9	33.5	1.0524
		1537	43.3	66.9	33.6	1.056
		1538	43.3	66.9	33.6	1.0524
		1539	43.3	66.9	33.5	1.0536
		1540	43.3	66.9	33.5	1.056
		1541	43.3	66.9	33.5	1.056
		1542	43.3	67	33.5	1.0512
		1543	43.2	67	33.5	1.0536
		1544	43.2	67	33.5	1.0536
		1545	43.2	67	33.6	1.056
		1546	43.2	67	33.6	1.0548
		1547	43.2	67	33.7	1.0596
		1548	43.2	67	33.7	1.068
		1549	43.2	67	33.8	1.0728
		1550	43.2	67	33.8	1.0764
		1551	43.2	67	33.7	1.086
		1552	43.2	67	33.6	1.092
		1553	43.2	67	33.7	1.0944
		1554	43.2	67	33.7	1.098
		1555	43.3	67	33.7	1.0992
		1556	43.3	67	33.8	1.098
		1557	43.3	67	33.8	1.0896
		1558	43.3	67	33.9	1.0896
		1559	43.3	67	34	1.0884
		1560	43.2	67	34	1.0776
		1561	43.2	67	33.8	1.0812
		1562	43.2	67	33.9	1.0896
		1563	43.2	67	33.9	1.0896
		1564	43.2	67	33.9	1.0812
		1565	43.2	67	34	1.0716
		1566	43.2	67	34	1.0728
		1567	43.2	67	34	1.0728
		1568	43.2	67	34	1.068
		1569	43.2	67	33.9	1.068
		1570	43.2	67	33.9	1.0656
		1571	43.2	67	33.9	1.0644
		1572	43.2	67.1	33.7	1.0608
		1573	43.2	67.1	33.7	1.0596
		1574	43.2	67.1	33.7	1.0584
		1575	43.2	67.1	33.7	1.0596
		1576	43.2	67.1	33.7	1.0644
		1577	43.2	67.1	33.6	1.0668
		1578	43.3	67.1	33.5	1.068
		1579	43.3	67.1	33.5	1.0584
		1580	43.3	67.1	33.4	1.0512
		1581	43.3	67.1	33.4	1.0548
		1582	43.3	67.1	33.5	1.056
		1583	43.3	67.1	33.6	1.0548
		1584	43.3	67.1	33.6	1.0512
		1585	43.3	67.1	33.7	1.0488
		1586	43.3	67.1	33.8	1.0548
		1587	43.3	67.1	33.8	1.0596
		1588	43.3	67.1	33.8	1.0488
		1589	43.3	67.1	33.8	1.0488
		1590	43.3	67.1	33.9	1.0572
		1591	43.3	67.1	33.9	1.0584
		1592	43.3	67.1	33.9	1.05
		1593	43.3	67.1	33.8	1.044
		1594	43.3	67.1	33.8	1.0512
		1595	43.3	67.1	33.9	1.0524
		1596	43.3	67.1	33.9	1.056
		1597	43.3	67.1	33.9	1.0596
		1598	43.3	67.1	33.9	1.0572
		1599	43.4	67.1	34	1.0608
		1600	43.4	67.1	34.1	1.0596
		1601	43.4	67.1	34.1	1.056
		1602	43.4	67.1	34.2	1.0572
		1603	43.4	67.1	34.1	1.0608
		1604	43.4	67.1	34	1.0572
		1605	43.4	67.1	33.9	1.0512
		1606	43.4	67.1	33.8	1.056
		1607	43.4	67.1	33.7	1.0728
		1608	43.4	67.1	33.8	1.0752
		1609	43.4	67.2	33.8	1.0716
		1610	43.4	67.2	33.8	1.0764
		1611	43.4	67.2	33.6	1.0884
		1612	43.4	67.2	33.4	1.0872
		1613	43.4	67.2	33.3	1.086
		1614	43.4	67.2	33.3	1.0908
		1615	43.4	67.2	33.4	1.0944
		1616	43.4	67.2	33.5	1.0944
		1617	43.4	67.2	33.5	1.08
		1618	43.4	67.2	33.6	1.0824
		1619	43.4	67.2	33.5	1.0848
		1620	43.4	67.2	33.5	1.0836
		1621	43.4	67.2	33.2	1.0848
		1622	43.4	67.2	33.1	1.0812
		1623	43.4	67.2	33.2	1.068
		1624	43.5	67.2	33.3	1.062
		1625	43.5	67.2	33.3	1.0368
		1626	43.5	67.2	33.2	1.032
		1627	43.5	67.2	33.4	1.0272
		1628	43.5	67.2	33.5	1.0272
		1629	43.5	67.2	33.5	1.0224
		1630	43.5	67.2	33.6	1.0224
		1631	43.5	67.2	33.6	1.0236
		1632	43.5	67.2	33.4	1.0308
		1633	43.5	67.2	33.4	1.0296
		1634	43.5	67.2	33.3	1.038
		1635	43.4	67.2	33.3	1.038
		1636	43.4	67.2	33.3	1.0548
		1637	43.4	67.2	33.4	1.0596
		1638	43.5	67.2	33.4	1.0608
		1639	43.5	67.3	33.5	1.0656
		1640	43.4	67.3	33.6	1.062
		1641	43.4	67.3	33.7	1.062
		1642	43.5	67.3	33.6	1.0632
		1643	43.5	67.3	33.7	1.0632
		1644	43.5	67.3	33.8	1.062
		1645	43.5	67.3	33.9	1.0668
		1646	43.5	67.3	34	1.0656
		1647	43.5	67.3	34	1.0656
		1648	43.5	67.3	34.2	1.0728
		1649	43.5	67.3	34.2	1.0764
		1650	43.5	67.3	34.2	1.068
		1651	43.5	67.3	34.1	1.0656
		1652	43.5	67.3	34	1.0668
		1653	43.5	67.3	33.9	1.0644
		1654	43.5	67.3	33.9	1.0584
		1655	43.5	67.3	33.9	1.0572
		1656	43.5	67.3	33.9	1.062
		1657	43.5	67.3	33.9	1.062
		1658	43.4	67.3	33.9	1.0536
		1659	43.4	67.3	33.8	1.0548
		1660	43.4	67.3	33.6	1.0536
		1661	43.4	67.3	33.7	1.0632
		1662	43.4	67.3	33.8	1.0608
		1663	43.4	67.3	33.8	1.0728
		1664	43.4	67.3	33.8	1.0716
		1665	43.4	67.3	33.8	1.068
		1666	43.4	67.3	33.8	1.0692
		1667	43.5	67.3	33.8	1.0728
		1668	43.5	67.3	33.8	1.0716
		1669	43.5	67.3	33.8	1.0764
		1670	43.5	67.3	33.8	1.0716
		1671	43.5	67.3	33.9	1.0752
		1672	43.5	67.3	33.8	1.0656
		1673	43.5	67.3	33.8	1.0704
		1674	43.5	67.3	33.8	1.0512
		1675	43.5	67.3	33.8	1.0488
		1676	43.5	67.3	33.9	1.0368
		1677	43.5	67.4	33.9	1.0296
		1678	43.5	67.4	34	1.0332
		1679	43.5	67.3	34	1.0488
		1680	43.5	67.3	34	1.0488
		1681	43.5	67.3	33.9	1.0416
		1682	43.5	67.4	33.9	1.05
		1683	43.5	67.4	33.7	1.0488
		1684	43.4	67.4	33.7	1.0476
		1685	43.4	67.4	33.9	1.0416
		1686	43.4	67.4	34	1.0392
		1687	43.4	67.4	34	1.0416
		1688	43.4	67.4	33.9	1.0476
		1689	43.4	67.4	34	1.0476
		1690	43.4	67.4	34.1	1.0692
		1691	43.4	67.4	34.2	1.0704
		1692	43.4	67.4	34.1	1.0728
		1693	43.4	67.4	34	1.0716
		1694	43.4	67.4	34	1.0716
		1695	43.4	67.4	33.7	1.0716
		1696	43.4	67.4	33.5	1.0644
		1697	43.4	67.4	33.3	1.0584
		1698	43.4	67.4	33.1	1.05
		1699	43.4	67.4	33.2	1.0548
		1700	43.4	67.4	33.1	1.0476
		1701	43.4	67.4	33.1	1.0488
		1702	43.4	67.4	33.2	1.0512
		1703	43.4	67.4	33.3	1.05
		1704	43.4	67.4	33.2	1.1448
		1705	43.4	67.4	33	1.1412
		1706	43.4	67.4	33	1.1448
		1707	43.4	67.4	33	1.1412
		1708	43.4	67.4	33	1.1448
		1709	43.4	67.4	33	1.1556
		1710	43.4	67.4	33	1.1676
		1711	43.4	67.4	33	1.1664
		1712	43.4	67.4	33	1.1676
		1713	43.4	67.4	32.7	1.1676
		1714	43.4	67.4	32.5	1.152
		1715	43.4	67.4	32.7	1.1508
		1716	43.4	67.4	32.8	1.1676
		1717	43.4	67.4	32.9	1.1784
		1718	43.4	67.4	32.7	1.1772
		1719	43.4	67.4	32.6	1.1748
		1720	43.4	67.4	32.5	1.1712
		1721	43.3	67.4	32.5	1.1604
		1722	43.3	67.4	32.7	1.152
		1723	43.3	67.4	32.9	1.1508
		1724	43.3	67.4	33	1.1616
		1725	43.3	67.5	33.1	1.188
		1726	43.3	67.5	33.1	1.1856
		1727	43.3	67.5	33.1	1.1952
		1728	43.3	67.5	32.9	1.1904
		1729	43.3	67.5	32.8	1.206
		1730	43.3	67.5	32.9	1.2048
		1731	43.2	67.5	32.9	1.212
		1732	43.2	67.5	32.7	1.1772
		1733	43.2	67.5	33.1	1.1748
		1734	43.2	67.5	33.4	1.176
		1735	43.2	67.5	33.4	1.1832
		1736	43.2	67.5	33.5	1.1868
		1737	43.2	67.5	33.4	1.1784
		1738	43.2	67.5	33.3	1.176
		1739	43.2	67.5	33.4	1.1772
		1740	43.2	67.5	33.6	1.1736
		1741	43.2	67.5	33.7	1.1748
		1742	43.2	67.5	33.7	1.1724
		1743	43.2	67.5	33.8	1.17
		1744	43.2	67.5	33.9	1.1712
		1745	43.2	67.5	34	1.1688
		1746	43.2	67.5	34	1.1688
		1747	43.2	67.5	33.9	1.1628
		1748	43.2	67.5	33.8	1.1604
		1749	43.1	67.5	33.7	1.1592
		1750	43.2	67.5	33.5	1.1568
		1751	43.2	67.6	33.5	1.1508
		1752	43.1	67.6	33.5	1.152
		1753	43.1	67.5	33.5	1.1508
		1754	43.1	67.6	33.4	1.1544
		1755	43.1	67.6	33.4	1.1436
		1756	43.1	67.6	33.5	1.152
		1757	43.1	67.6	33.6	1.1556
		1758	43.1	67.6	33.7	1.1568
		1759	43.1	67.6	33.7	1.1556
		1760	43.1	67.6	33.7	1.1616
		1761	43.1	67.6	33.6	1.1532
		1762	43.1	67.6	33.5	1.1496
		1763	43.1	67.6	33.4	1.1436
		1764	43.1	67.6	33.4	1.1448
		1765	43.1	67.6	33.5	1.1496
		1766	43.1	67.6	33.5	1.1556
		1767	43.1	67.6	33.5	1.1472
		1768	43.1	67.6	33.5	1.1448
		1769	43.1	67.6	33.5	1.146
		1770	43.1	67.6	33.4	1.152
		1771	43.1	67.6	33.6	1.1508
		1772	43.1	67.6	33.5	1.1484
		1773	43.1	67.6	33.4	1.1448
		1774	43.1	67.6	33.3	1.146
		1775	43.1	67.6	33.3	1.146
		1776	43.1	67.6	33.3	1.146
		1777	43.2	67.6	33.4	1.152
		1778	43.2	67.6	33.4	1.1496
		1779	43.2	67.6	33.4	1.1472
		1780	43.2	67.6	33.4	1.1484
		1781	43.2	67.6	33.5	1.158
		1782	43.2	67.6	33.5	1.1556
		1783	43.3	67.6	33.6	1.1556
		1784	43.3	67.6	33.6	1.14
		1785	43.2	67.6	33.6	1.1484
		1786	43.2	67.6	33.5	1.164
		1787	43.2	67.6	33.5	1.164
		1788	43.2	67.7	33.5	1.1604
		1789	43.2	67.6	33.4	1.1544
		1790	43.2	67.6	33.2	1.1556
		1791	43.2	67.6	33.2	1.158
		1792	43.2	67.6	33.3	1.1532
		1793	43.2	67.6	33.4	1.1496
		1794	43.2	67.7	33.4	1.1484
		1795	43.2	67.7	33.4	1.1484
		1796	43.2	67.7	33.4	1.1496
		1797	43.3	67.6	33.4	1.146
		1798	43.3	67.6	33.4	1.1436
		1799	43.3	67.6	33.4	1.1436
		1800	43.3	67.7	33.4	1.1532
		1801	43.3	67.7	33.4	1.1556
		1802	43.3	67.7	33.4	1.1568
		1803	43.3	67.6	33.3	1.1496
		1804	43.4	67.6	33.4	1.146
		1805	43.4	67.6	33.5	1.1424
		1806	43.3	67.6	33.5	1.1472
		1807	43.3	67.6	33.5	1.1472
		1808	43.3	67.6	33.4	1.146
		1809	43.3	67.6	33.5	1.14
		1810	43.3	67.6	33.4	1.134
		1811	43.3	67.6	33.4	1.1352
		1812	43.3	67.6	33.5	1.134
		1813	43.3	67.6	33.5	1.1328
		1814	43.3	67.7	33.7	1.1328
		1815	43.3	67.7	33.7	1.134
		1816	43.3	67.7	33.7	1.1268
		1817	43.3	67.7	33.7	1.134
		1818	43.3	67.7	33.7	1.1376
		1819	43.3	67.7	33.5	1.1232
		1820	43.3	67.7	33.5	1.1256
		1821	43.3	67.7	33.4	1.1208
		1822	43.3	67.7	33.4	1.1172
		1823	43.3	67.7	33.4	1.122
		1824	43.3	67.7	33.5	1.1292
		1825	43.3	67.7	33.6	1.1376
		1826	43.3	67.7	33.6	1.128
		1827	43.3	67.7	33.7	1.134
		1828	43.3	67.7	33.8	1.14
		1829	43.3	67.7	33.7	1.1436
		1830	43.2	67.7	33.7	1.1316
		1831	43.2	67.7	33.6	1.1268
		1832	43.2	67.7	33.6	1.1232
		1833	43.2	67.7	33.6	1.116
		1834	43.2	67.7	33.6	1.1148
		1835	43.2	67.7	33.5	1.1256
		1836	43.2	67.7	33.3	1.1268
		1837	43.2	67.7	33.1	1.1184
		1838	43.2	67.7	33	1.116
		1839	43.2	67.7	33	1.1172
		1840	43.2	67.7	33	1.1196
		1841	43.2	67.7	32.8	1.122
		1842	43.2	67.7	32.9	1.1196
		1843	43.2	67.7	33	1.1172
		1844	43.2	67.7	32.9	1.1196
		1845	43.2	67.7	33	1.116
		1846	43.2	67.7	33	1.1184
		1847	43.2	67.7	32.8	1.1196
		1848	43.2	67.7	32.9	1.1112
		1849	43.1	67.7	33.2	1.098
		1850	43.1	67.7	33.2	1.1016
		1851	43.1	67.7	33.3	1.0932
		1852	43.1	67.7	33.3	1.0884
		1853	43.1	67.7	33.1	1.1004
		1854	43.1	67.7	33.1	1.0956
		1855	43.1	67.7	33.1	1.0944
		1856	43.1	67.7	33.3	1.1016
		1857	43.1	67.7	33.4	1.1028
		1858	43.1	67.7	33.3	1.1064
		1859	43.1	67.7	33.3	1.1124
		1860	43.1	67.7	33.3	1.1184
		1861	43.1	67.7	33.2	1.1148
		1862	43.1	67.7	33.1	1.11
		1863	43.2	67.7	33.1	1.1184
		1864	43.2	67.7	33.2	1.1268
		1865	43.2	67.7	33.3	1.1244
		1866	43.2	67.7	33.2	1.1208
		1867	43.2	67.7	33.1	1.1196
		1868	43.2	67.7	33.2	1.1184
		1869	43.2	67.7	33.2	1.1112
		1870	43.2	67.7	33.2	1.1064
		1871	43.2	67.7	33	1.116
		1872	43.2	67.7	33	1.1244
		1873	43.1	67.7	33	1.1292
		1874	43.1	67.7	33.1	1.128
		1875	43.1	67.7	33.2	1.128
		1876	43.1	67.7	33.2	1.122
		1877	43.1	67.7	33.3	1.1196
		1878	43.1	67.7	33.3	1.122
		1879	43.1	67.7	33.3	1.122
		1880	43.1	67.7	33.3	1.122
		1881	43.1	67.7	33.1	1.1124
		1882	43.1	67.7	33.1	1.1064
		1883	43.1	67.7	33.1	1.1172
		1884	43.1	67.7	33.1	1.1184
		1885	43.1	67.7	33.2	1.1256
		1886	43.1	67.7	33	1.1244
		1887	43.1	67.7	33.2	1.1196
		1888	43.1	67.7	33.2	1.1196
		1889	43.1	67.7	33.2	1.1256
		1890	43.2	67.7	33.2	1.1244
		1891	43.2	67.7	33.3	1.1172
		1892	43.2	67.7	33.3	1.1172
		1893	43.2	67.7	33	1.1184
		1894	43.2	67.7	33	1.1088
		1895	43.1	67.7	32.7	1.1136
		1896	43.2	67.7	32.8	1.1196
		1897	43.1	67.8	32.9	1.116
		1898	43.1	67.8	33	1.1184
		1899	43.1	67.8	33	1.1136
		1900	43.1	67.8	33	1.1112
		1901	43.1	67.8	33	1.1124
		1902	43.1	67.8	33	1.1112
		1903	43.1	67.8	32.9	1.1112
		1904	43.1	67.8	32.9	1.1124
		1905	43.1	67.8	33	1.1148
		1906	43.1	67.8	32.8	1.1196
		1907	43.1	67.8	32.8	1.1028
		1908	43.1	67.7	32.7	1.0932
		1909	43.1	67.7	32.7	1.0884
		1910	43.1	67.7	32.8	1.0848
		1911	43.1	67.7	32.9	1.086
		1912	43.2	67.7	33	1.086
		1913	43.2	67.7	33.2	1.092
		1914	43.2	67.8	33.2	1.0896
		1915	43.2	67.7	33.2	1.086
		1916	43.2	67.7	33.2	1.0872
		1917	43.2	67.7	33.2	1.0932
		1918	43.2	67.8	33.3	1.0836
		1919	43.2	67.8	33.3	1.0824
		1920	43.2	67.8	33.4	1.0812
		1921	43.2	67.8	33.5	1.08
		1922	43.2	67.8	33.6	1.0932
		1923	43.3	67.8	33.7	1.0992
		1924	43.3	67.8	33.7	1.0992
		1925	43.3	67.8	33.6	1.1208
		1926	43.3	67.8	33.6	1.122
		1927	43.3	67.8	33.6	1.1304
		1928	43.3	67.8	33.5	1.1376
		1929	43.3	67.8	33.4	1.1472
		1930	43.3	67.8	33.4	1.1592
		1931	43.3	67.8	33.5	1.158
		1932	43.4	67.8	33.7	1.1448
		1933	43.3	67.8	33.8	1.1484
		1934	43.3	67.8	33.9	1.1412
		1935	43.4	67.8	33.8	1.1364
		1936	43.4	67.8	33.6	1.1352
		1937	43.4	67.8	33.5	1.1364
		1938	43.4	67.8	33.3	1.1508
		1939	43.4	67.8	33.2	1.1628
		1940	43.5	67.9	33.3	1.1676
		1941	43.5	67.9	33.4	1.17
		1942	43.4	67.8	33.5	1.1688
		1943	43.4	67.8	33.5	1.1688
		1944	43.5	67.8	33.6	1.1628
		1945	43.5	67.9	33.5	1.1544
		1946	43.5	67.9	33.5	1.1568
		1947	43.5	67.9	33.4	1.1664
		1948	43.5	67.9	33.4	1.1592
		1949	43.5	67.9	33.5	1.1544
		1950	43.5	67.9	33.6	1.1532
		1951	43.5	67.9	33.6	1.1616
		1952	43.5	67.9	33.5	1.1604
		1953	43.5	67.9	33.5	1.1604
		1954	43.5	67.9	33.6	1.1568
		1955	43.5	67.9	33.6	1.1532
		1956	43.5	67.9	33.5	1.158
		1957	43.5	67.9	33.4	1.1568
		1958	43.5	67.9	33.5	1.158
		1959	43.5	67.9	33.5	1.1508
		1960	43.5	67.9	33.5	1.152
		1961	43.5	67.9	33.6	1.1472
		1962	43.5	67.9	33.7	1.1544
		1963	43.5	67.9	33.7	1.1412
		1964	43.5	67.9	33.7	1.1388
		1965	43.5	67.9	33.8	1.1376
		1966	43.5	67.9	33.8	1.1328
		1967	43.5	67.9	33.9	1.1292
		1968	43.5	67.9	34	1.134
		1969	43.5	67.9	34	1.1304
		1970	43.5	67.9	33.8	1.1268
		1971	43.5	67.9	33.7	1.1244
		1972	43.5	67.9	33.7	1.122
		1973	43.5	67.9	33.6	1.1172
		1974	43.5	67.9	33.4	1.1424
		1975	43.5	67.9	33.4	1.146
		1976	43.5	67.9	33.4	1.152
		1977	43.5	67.9	33.2	1.152
		1978	43.5	67.9	33.3	1.1556
		1979	43.5	67.9	33.3	1.1424
		1980	43.4	67.9	33.2	1.1376
		1981	43.4	67.9	33.2	1.1376
		1982	43.4	67.9	33.2	1.1304
		1983	43.4	67.9	33.3	1.1376
		1984	43.4	67.9	33.3	1.1376
		1985	43.4	67.9	33.4	1.1424
		1986	43.4	67.9	33.5	1.1424
		1987	43.4	67.9	33.6	1.14
		1988	43.4	67.9	33.6	1.134
		1989	43.4	67.9	33.6	1.1472
		1990	43.4	67.9	33.6	1.1448
		1991	43.4	67.9	33.6	1.1424
		1992	43.4	67.9	33.6	1.1316
		1993	43.4	67.9	33.5	1.128
		1994	43.4	68	33.5	1.1328
		1995	43.4	68	33.6	1.1388
		1996	43.4	68	33.7	1.1532
		1997	43.4	68	33.8	1.1628
		1998	43.4	68	33.8	1.158
		1999	43.4	68	33.8	1.1532
[truncated: 1,001 more rows]

## Sheet: Fig. 3d&e&f
		Ta = 24.1 °C	Ta = 33.5 °C					Electricity	Transpiration heat removal	Optical loss	Heat loss
	TPV	61	68.8			Ta = 24.1 °C	PV	0.14	0	0.06	0.8
	TPV-leaf	42.5	43.2				PV-leaf	0.15	0.44	0.06	0.35
	mPV-leaf	0.85	1.12			Ta = 33.5 °C	PV	0.13	0	0.06	0.81
	ηPV	0.137	0.132				PV-leaf	0.15	0.59	0.06	0.2
	ηPV-leaf	0.151	0.15

## Sheet: Fig. 4
		Temperature reduction (°C)	Cooling Power (W/m2)
	This work (Bioinspired transpiration)	26	590
	Evaporation cooling (Li et al.)	10	295
	Radiative cooling (Green Et al.)	2	140
	Evaporation cooling (Alberghini et al.)	3	170
	Evaporation cooling (Wang et al.)	15	400
	References:
	Li, R., Shi, Y., Wu, M., Hong, S., & Wang, P. (2020). Photovoltaic panel cooling by atmospheric water sorption–evaporation cycle. Nature Sustainability, 3(8), 636-643.
	Green, M. A., & Bremner, S. P. (2017). Energy conversion approaches and materials for high-efficiency photovoltaics. Nature Materials, 16(1), 23-34.
	Alberghini, M., Morciano, M., Fasano, M., Bertiglia, F., Fernicola, V., Asinari, P., & Chiavazzo, E. (2020). Multistage and passive cooling process driven by salinity difference. Science Advances, 6(11), eaax5015.
	Wang, W., Aleid, S., Shi, Y., Zhang, C., Li, R., Wu, M., ... & Wang, P. (2021). Integrated solar-driven PV cooling and seawater desalination with zero liquid discharge. Joule, 5(7), 1873-1887.

## Sheet: Fig.5b
		Time (s)	PV-leaf (°C)	PV (°C)	Ambient (°C)	Transpiration (L/h/m2)
		1	22.9	24.8	22.9	0.3836
		2	22.9	25.2	22.7	0.39352
		3	23	25.4	22.7	0.40872
		4	23.1	25.8	22.6	0.39488
		5	23.2	25.9	22.5	0.39952
		6	23.3	26.1	22.5	0.40416
		7	23.4	26.2	22.4	0.40616
		8	23.4	26.3	22.4	0.40552
		9	23.5	26.4	22.4	0.39432
		10	23.7	26.6	22.4	0.39104
		11	23.8	26.7	22.4	0.39832
		12	23.8	26.8	22.4	0.4056
		13	23.9	27.1	22.3	0.41552
		14	24	27.2	22.3	0.436
		15	24.1	27.3	22.3	0.4644
		16	24.1	27.4	22.2	0.46112
		17	24.2	27.6	22.2	0.44992
		18	24.3	27.7	22.2	0.43608
		19	24.4	27.8	22.2	0.4196
		20	24.5	27.9	22.2	0.44008
		21	24.5	28	22.2	0.44736
		22	24.6	28.3	22.2	0.44936
		23	24.7	28.3	22.2	0.454
		24	24.7	28.4	22.2	0.45072
		25	24.8	28.5	22.2	0.45272
		26	24.9	28.6	22.2	0.45472
		27	24.9	28.7	22.2	0.45672
		28	25	28.8	22.2	0.464
		29	25.1	28.9	22.2	0.46864
		30	25.1	29	22.2	0.4812
		31	25.2	29.1	22.2	0.46472
		32	25.3	29.2	22.2	0.47728
		33	25.3	29.3	22.2	0.47928
		34	25.4	29.4	22.2	0.48128
		35	25.4	29.5	22.1	0.5044
		36	25.4	29.6	22.2	0.50904
		37	25.5	29.7	22.2	0.51104
		38	25.6	29.8	22.2	0.5104
		39	25.6	29.9	22.2	0.5124
		40	25.6	30.1	22.1	0.5012
		41	25.7	30.2	22.1	0.51904
		42	25.7	30.3	22.1	0.52104
		43	25.8	30.4	22.1	0.51512
		44	25.8	30.5	22.1	0.51448
		45	25.9	30.6	22.1	0.50064
		46	26	30.7	22.1	0.49736
		47	26	30.7	22.1	0.49936
		48	26.1	30.8	22.1	0.5172
		49	26.1	31	22.1	0.53768
		50	26.2	31.1	22.2	0.55024
		51	26.2	31.2	22.2	0.55488
		52	26.3	31.2	22.2	0.5648
		53	26.3	31.4	22.3	0.5668
		54	26.4	31.4	22.6	0.56616
		55	26.5	31.5	22.6	0.56024
		56	26.5	31.6	22.6	0.56488
		57	26.6	31.7	22.6	0.56688
		58	26.6	31.9	22.7	0.56888
		59	26.7	32	22.7	0.57088
		60	26.7	32.1	23.4	0.57024
		61	26.8	32.2	23.6	0.56696
		62	26.8	32.3	23.7	0.56632
		63	26.9	32.4	24	0.5472
		64	27	32.5	23.8	0.5492
		65	27	32.6	23.7	0.54592
		66	27.1	32.6	23.6	0.55584
		67	27.1	32.8	23.4	0.52352
		68	27.1	32.9	23.4	0.5308
		69	27.2	33	23.3	0.53016
		70	27.2	33.1	23.2	0.52952
		71	27.3	33.2	23.1	0.5236
		72	27.3	33.3	23.1	0.50712
		73	27.4	33.4	23	0.51968
		74	27.5	33.5	23	0.53752
		75	27.5	33.6	22.9	0.5448
		76	27.5	33.7	22.8	0.5468
		77	27.6	33.8	22.8	0.57256
		78	27.6	33.9	22.8	0.57456
		79	27.7	34	22.7	0.57656
		80	27.7	34.1	22.7	0.57856
		81	27.8	34.2	22.6	0.57528
		82	27.9	34.3	22.6	0.57728
		83	27.9	34.4	22.5	0.56872
		84	27.9	34.4	22.4	0.57072
		85	28	34.6	22.4	0.59912
		86	28	34.7	22.4	0.60376
		87	28.1	34.8	22.4	0.59784
		88	28.1	34.9	22.4	0.60248
		89	28.1	35	22.4	0.5992
		90	28.2	35	22.4	0.6012
		91	28.3	35.1	22.3	0.60848
		92	28.3	35.2	22.3	0.58144
		93	28.4	35.3	22.3	0.58608
		94	28.4	35.5	22.3	0.58016
		95	28.4	35.6	22.3	0.60064
		96	28.5	35.7	22.7	0.6132
		97	28.5	35.8	23	0.62048
		98	28.6	35.8	23.2	0.62512
		99	28.6	35.9	23.4	0.6192
		100	28.7	36	23.6	0.62648
		101	28.7	36.1	23.7	0.74696
		102	28.7	36.2	23.8	0.73376
		103	28.8	36.3	23.9	0.7232
		104	28.8	36.4	24	0.7232
		105	28.8	36.5	24	0.71792
		106	28.9	36.6	24.1	0.71264
		107	28.9	36.7	24.1	0.86576
		108	29	36.7	24.2	0.6572
		109	29.1	36.8	24.2	0.75488
		110	29.1	36.9	24.2	0.77864
		111	29.1	37	24.2	0.8684
		112	29.2	37.2	24.2	0.50144
		113	29.2	37.2	24.2	0.39584
		114	29.2	37.3	24.2	0.58328
		115	29.3	37.4	24.2	0.58064
		116	29.3	37.5	24.2	0.58064
		117	29.3	37.6	24.3	0.62288
		118	29.4	37.7	24.4	0.62552
		119	29.5	37.7	24.3	0.62552
		120	29.5	37.8	24.3	0.63872
		121	29.5	38	24.3	0.65456
		122	29.6	38	24.2	0.65456
		123	29.6	38.1	24.2	0.64664
		124	29.6	38.2	24.3	0.64928
		125	29.7	38.3	24.3	0.65192
		126	29.7	38.4	24.2	0.65192
		127	29.8	38.4	24.2	0.65192
		128	29.8	38.5	24.3	0.64664
		129	29.8	38.6	24.3	0.65984
		130	29.9	38.7	24.2	0.66512
		131	29.9	38.8	24.2	0.65984
		132	29.9	38.9	24.1	0.64664
		133	30	39	24.2	0.64664
		134	30	39.1	24.3	0.67832
		135	30	39.1	24.5	0.67832
		136	30.1	39.2	24.6	0.6704
		137	30.1	39.3	24.7	0.6704
		138	30.2	39.4	24.8	0.67568
		139	30.2	39.5	25	0.68888
		140	30.2	39.6	25.1	0.69152
		141	30.3	39.7	25.2	0.66248
		142	30.3	39.8	25.3	0.64664
		143	30.3	39.8	25.4	0.64928
		144	30.4	39.9	25.5	0.66512
		145	30.4	40	25.6	0.68888
		146	30.5	40	25.7	0.6836
		147	30.5	40.1	25.8	0.67568
		148	30.5	40.2	26	0.67304
		149	30.5	40.3	26.2	0.67568
		150	30.6	40.3	26.3	0.68888
		151	30.6	40.3	26.4	0.68624
		152	30.6	40.4	26.5	0.68624
		153	30.6	40.5	26.5	0.6836
		154	30.7	40.5	26.6	0.6836
		155	30.7	40.6	26.7	0.68096
		156	30.7	40.7	26.7	0.68096
		157	30.8	40.8	26.8	0.67832
		158	30.8	40.8	27	0.69152
		159	30.8	40.9	27.1	0.68096
		160	30.9	41	27.1	0.67832
		161	30.9	41	27.1	0.67832
		162	30.9	41.1	27.1	0.67832
		163	31	41.2	27.2	0.67832
		164	31	41.2	27.4	0.67568
		165	31.1	41.3	27.5	0.66776
		166	31.1	41.4	27.6	0.66248
		167	31.1	41.5	27.8	0.65984
		168	31.1	41.5	27.9	0.65192
		169	31.2	41.6	28	0.65456
		170	31.2	41.7	28	0.66248
		171	31.2	41.7	28.1	0.66248
		172	31.3	41.8	28.1	0.65984
		173	31.3	41.8	28.1	0.64136
		174	31.3	41.9	28.1	0.64136
		175	31.4	42	28	0.62552
		176	31.4	42.1	28.1	0.6308
		177	31.4	42.2	28.1	0.64136
		178	31.4	42.2	28.2	0.644
		179	31.5	42.3	28.3	0.64928
		180	31.5	42.3	28.4	0.66776
		181	31.6	42.4	28.5	0.6704
		182	31.6	42.5	28.5	0.66776
		183	31.6	42.5	28.6	0.65192
		184	31.6	42.6	28.7	0.64136
		185	31.7	42.7	28.8	0.644
		186	31.7	42.8	28.8	0.64136
		187	31.7	42.8	28.9	0.64136
		188	31.8	42.9	28.9	0.66512
		189	31.8	42.9	29	0.67304
		190	31.8	43	29	0.67304
		191	31.9	43.1	29.1	0.66776
		192	31.9	43.1	29.2	0.66512
		193	31.9	43.2	29.3	0.66512
		194	31.9	43.3	29.4	0.66776
		195	32	43.3	29.4	0.66776
		196	32	43.4	29.3	0.68888
		197	32	43.5	29.3	0.68096
		198	32.1	43.5	29.3	0.67832
		199	32.1	43.6	29.3	0.67832
		200	32.1	43.6	29.3	0.67568
		201	32.2	43.7	29.3	0.67832
		202	32.2	43.8	29.3	0.68888
		203	32.2	43.9	29.1	0.66248
		204	32.3	43.9	29.2	0.66776
		205	32.3	43.9	29.2	0.66248
		206	32.3	44	29.2	0.66512
		207	32.3	44.1	29.2	0.66512
		208	32.4	44.1	29.1	0.6704
		209	32.4	44.2	29.1	0.6704
		210	32.4	44.3	29.1	0.70472
		211	32.5	44.4	29.2	0.70736
		212	32.5	44.4	29.2	0.70736
		213	32.5	44.5	29.3	0.70208
		214	32.6	44.5	29.3	0.68096
		215	32.6	44.6	29.3	0.6836
		216	32.6	44.6	29.3	0.68624
		217	32.7	44.7	29.4	0.68624
		218	32.7	44.7	29.5	0.68624
		219	32.7	44.8	29.5	0.68624
		220	32.7	44.9	29.4	0.71
		221	32.8	45	29.5	0.72056
		222	32.8	45.1	29.5	0.72056
		223	32.8	45.2	29.5	0.72056
		224	32.8	45.2	29.6	0.71792
		225	32.9	45.3	29.6	0.71792
		226	32.9	45.4	29.6	0.71792
		227	32.9	45.5	29.6	0.71528
		228	33	45.5	29.7	0.72056
		229	33	45.7	29.7	0.71264
		230	33	45.8	29.7	0.71528
		231	33	45.8	29.8	0.72584
		232	33.1	45.9	29.8	0.72584
		233	33.1	46	29.8	0.7364
		234	33.1	46	29.8	0.7364
		235	33.1	46.1	29.9	0.73376
		236	33.1	46.2	29.9	0.72848
		237	33.2	46.2	29.9	0.72848
		238	33.2	46.3	29.9	0.72848
		239	33.2	46.4	30	0.7364
		240	33.3	46.5	29.9	0.73376
		241	33.3	46.5	29.9	0.72584
		242	33.3	46.6	29.8	0.71528
		243	33.3	46.7	29.8	0.70208
		244	33.4	46.7	29.8	0.68888
		245	33.4	46.8	29.7	0.72848
		246	33.4	46.8	29.7	0.7232
		247	33.5	47	29.7	0.73376
		248	33.5	47	29.7	0.7364
		249	33.5	47	29.7	0.73376
		250	33.5	47.1	29.7	0.73112
		251	33.5	47.1	29.7	0.73376
		252	33.5	47.1	29.8	0.73376
		253	33.6	47.2	29.8	0.7364
		254	33.6	47.2	29.8	0.74168
		255	33.6	47.3	29.8	0.74168
		256	33.7	47.3	29.8	0.74168
		257	33.7	47.4	29.8	0.7364
		258	33.7	47.4	29.7	0.72848
		259	33.7	47.5	29.7	0.72584
		260	33.7	47.5	29.7	0.73904
		261	33.8	47.5	29.6	0.7232
		262	33.8	47.6	29.6	0.72848
		263	33.8	47.6	29.6	0.69944
		264	33.9	47.7	29.6	0.71528
		265	33.9	47.8	29.6	0.71264
		266	33.9	47.8	29.6	0.71528
		267	33.9	47.8	29.7	0.71264
		268	33.9	47.9	29.7	0.70472
		269	34	47.9	29.7	0.69152
		270	34	47.9	29.9	0.69416
		271	34	48	29.8	0.69416
		272	34.1	48	29.8	0.69416
		273	34.1	48.1	29.8	0.69944
		274	34.1	48.1	29.7	0.70736
		275	34.1	48.2	29.7	0.73904
		276	34.1	48.2	29.8	0.7496
		277	34.2	48.3	29.9	0.74432
		278	34.2	48.3	30	0.73376
		279	34.2	48.3	30.1	0.72056
		280	34.3	48.4	30.1	0.71792
		281	34.3	48.4	30.2	0.71528
		282	34.3	48.5	30.3	0.71792
		283	34.3	48.5	30.4	0.72584
		284	34.4	48.6	30.4	0.71792
		285	34.4	48.6	30.4	0.70208
		286	34.4	48.7	30.5	0.70208
		287	34.4	48.7	30.5	0.69416
		288	34.4	48.7	30.6	0.6836
		289	34.4	48.8	30.5	0.6836
		290	34.5	48.8	30.5	0.69416
		291	34.5	48.9	30.6	0.70472
		292	34.5	48.9	30.6	0.72848
		293	34.5	49	30.6	0.72848
		294	34.5	49	30.6	0.72584
		295	34.6	49.1	30.7	0.71528
		296	34.6	49.1	30.8	0.71264
		297	34.6	49.2	30.8	0.71
		298	34.7	49.2	30.8	0.73112
		299	34.7	49.2	30.8	0.73112
		300	34.7	49.3	30.8	0.70736
		301	34.7	49.3	30.8	0.69944
		302	34.7	49.4	30.8	0.70472
		303	34.8	49.4	30.8	0.70736
		304	34.8	49.5	30.9	0.72056
		305	34.8	49.5	30.9	0.72056
		306	34.8	49.5	30.9	0.72056
		307	34.9	49.6	30.9	0.72056
		308	34.9	49.6	30.9	0.72848
		309	34.9	49.7	30.9	0.72848
		310	34.9	49.7	31	0.72848
		311	34.9	49.8	31.1	0.7232
		312	35	49.8	31	0.73376
		313	35	49.8	31	0.72056
		314	35	49.9	31	0.6968
		315	35	49.9	31	0.6836
		316	35.1	50	30.9	0.69944
		317	35.1	50	31	0.71
		318	35.1	50	31	0.71528
		319	35.1	50.1	31	0.73376
		320	35.1	50.1	31.1	0.72848
		321	35.1	50.2	31.1	0.72584
		322	35.2	50.2	31.1	0.7232
		323	35.2	50.2	31	0.72056
		324	35.2	50.3	31	0.71792
		325	35.2	50.3	31	0.71792
		326	35.3	50.4	31	0.71792
		327	35.3	50.4	31	0.72056
		328	35.3	50.5	31	0.7232
		329	35.3	50.5	31	0.71792
		330	35.3	50.5	31.1	0.71
		331	35.4	50.6	31.1	0.69944
		332	35.4	50.6	31.2	0.69944
		333	35.4	50.6	31.2	0.70736
		334	35.4	50.7	31.2	0.79448
		335	35.5	50.7	31.2	0.82088
		336	35.5	50.7	31.2	0.82088
		337	35.5	50.8	31.1	0.82352
		338	35.5	50.8	31.2	0.82616
		339	35.5	50.9	31.3	0.81824
		340	35.5	50.9	31.2	0.8156
		341	35.6	50.9	31.2	0.79712
		342	35.6	51	31.2	0.79712
		343	35.6	51	31.3	0.8156
		344	35.6	51	31.3	0.8156
		345	35.6	51.1	31.3	0.82616
		346	35.6	51.1	31.3	0.83936
		347	35.7	51.2	31.3	0.83936
		348	35.7	51.2	31.2	0.82088
		349	35.7	51.2	31.2	0.79976
		350	35.7	51.3	31.2	0.79448
		351	35.7	51.3	31.2	0.79184
		352	35.8	51.3	31.2	0.78392
		353	35.8	51.4	31.2	0.78656
		354	35.8	51.4	31.1	0.78656
		355	35.8	51.5	31.2	0.7892
		356	35.8	51.5	31.3	0.7892
		357	35.9	51.5	31.4	0.79184
		358	35.9	51.6	31.4	0.79184
		359	35.9	51.6	31.3	0.79184
		360	35.9	51.6	31.4	0.79184
		361	35.9	51.7	31.4	0.8024
		362	35.9	51.7	31.4	0.8288
		363	36	51.8	31.5	0.86048
		364	36	51.8	31.3	0.86048
		365	36	51.8	31.3	0.86312
		366	36	51.9	31.3	0.85784
		367	36	51.9	31.3	0.84992
		368	36	51.9	31.3	0.84464
		369	36.1	52	31.3	0.84464
		370	36.1	52	31.3	0.84464
		371	36.1	52	31.3	0.842
		372	36.2	52.1	31.3	0.84464
		373	36.2	52.1	31.3	0.84464
		374	36.2	52.2	31.2	0.842
		375	36.2	52.2	31.2	0.84464
		376	36.2	52.2	31.2	0.86048
		377	36.2	52.3	31.2	0.84992
		378	36.3	52.3	31.2	0.84992
		379	36.3	52.3	31.2	0.84728
		380	36.3	52.4	31.2	0.84728
		381	36.3	52.4	31.2	0.84728
		382	36.3	52.4	31.2	0.84464
		383	36.3	52.5	31.4	0.83936
		384	36.4	52.5	31.3	0.83936
		385	36.4	52.5	31.3	0.8156
		386	36.4	52.6	31.3	0.81296
		387	36.4	52.6	31.3	0.81032
		388	36.5	52.6	31.4	0.81032
		389	36.5	52.7	31.4	0.81032
		390	36.5	52.7	31.3	0.81296
		391	36.5	52.7	31.2	0.81296
		392	36.5	52.8	31.2	0.83408
		393	36.6	52.8	31.2	0.83144
		394	36.6	52.8	31.2	0.83144
		395	36.6	52.9	31.2	0.81032
		396	36.6	52.9	31.2	0.79976
		397	36.6	52.9	31.2	0.79712
		398	36.7	53	31.2	0.79448
		399	36.7	53	31.3	0.80768
		400	36.7	53	31.3	0.8024
		401	36.7	53.1	31.3	0.7892
		402	36.7	53.1	31.4	0.8024
		403	36.7	53.1	31.4	0.82352
		404	36.7	53.2	31.4	0.82352
		405	36.8	53.2	31.3	0.82088
		406	36.8	53.2	31.3	0.82352
		407	36.8	53.3	31.4	0.6572
		408	36.8	53.3	31.4	0.8684
		409	36.8	53.3	31.4	0.78656
		410	36.8	53.4	31.5	0.76808
		411	36.9	53.4	31.5	0.69416
		412	36.9	53.4	31.5	1.07432
		413	36.9	53.4	31.5	1.17992
		414	36.9	53.4	31.4	0.98984
		415	36.9	53.5	31.5	0.9872
		416	37	53.5	31.5	0.9872
		417	37	53.6	31.5	0.94232
		418	37	53.6	31.6	0.93968
		419	37	53.6	31.5	0.93968
		420	37	53.7	31.6	0.91592
		421	37	53.7	31.7	0.8948
		422	37	53.7	31.7	0.8948
		423	37	53.8	31.6	0.90272
		424	37.1	53.8	31.7	0.90008
		425	37.1	53.8	31.7	0.90272
		426	37.1	53.9	31.8	0.908
		427	37.1	53.9	31.7	0.9212
		428	37.1	53.9	31.6	0.92912
		429	37.1	54	31.6	0.91592
		430	37.1	54	31.5	0.91064
		431	37.1	54	31.5	0.91064
		432	37.1	54	31.4	0.9212
		433	37.2	54.1	31.4	0.93704
		434	37.2	54.1	31.4	0.90008
		435	37.2	54.1	31.3	0.88952
		436	37.2	54.2	31.4	0.91856
		437	37.2	54.2	31.3	0.92384
		438	37.2	54.3	31.3	0.9212
		439	37.2	54.3	31.3	0.90536
		440	37.2	54.3	31.4	0.90008
		441	37.2	54.3	31.3	0.89744
		442	37.3	54.4	31.3	0.87896
		443	37.3	54.4	31.4	0.87896
		444	37.3	54.5	31.4	0.87368
		445	37.3	54.5	31.5	0.87104
		446	37.3	54.5	31.6	0.87632
		447	37.4	54.6	31.7	0.88424
		448	37.4	54.6	31.7	0.88688
		449	37.4	54.6	31.7	0.88952
		450	37.4	54.6	31.7	0.88952
		451	37.5	54.6	31.7	0.89216
		452	37.5	54.7	31.8	0.89216
		453	37.5	54.7	31.7	0.89744
		454	37.5	54.7	31.8	0.90536
		455	37.5	54.8	31.7	0.90536
		456	37.5	54.8	31.7	0.93176
		457	37.5	54.8	31.7	0.92648
		458	37.6	54.8	31.7	0.91328
		459	37.6	54.8	31.7	0.91328
		460	37.6	54.9	31.8	0.908
		461	37.6	54.9	31.8	0.90536
		462	37.6	54.9	31.7	0.90536
		463	37.7	54.9	31.8	0.90536
		464	37.7	55	31.9	0.908
		465	37.7	55	31.9	0.8948
		466	37.7	55	31.8	0.89744
		467	37.7	55	31.9	0.89744
		468	37.7	55.1	31.9	0.90008
		469	37.8	55.1	31.9	0.9344
		470	37.8	55.1	31.8	0.96608
		471	37.8	55.1	31.8	0.96872
		472	37.8	55.2	31.8	0.96608
		473	37.8	55.2	31.8	0.93704
		474	37.8	55.2	31.9	0.92912
		475	37.8	55.2	31.9	0.93176
		476	37.8	55.3	31.8	0.92912
		477	37.8	55.3	31.8	0.91856
		478	37.8	55.3	31.9	0.91856
		479	37.9	55.3	31.8	0.91328
		480	37.9	55.4	31.7	0.90272
		481	37.9	55.4	31.7	0.90008
		482	37.9	55.4	31.7	0.9212
		483	37.9	55.4	31.8	0.92648
		484	37.9	55.5	31.9	0.92648
		485	37.9	55.5	31.9	0.92384
		486	37.9	55.5	31.9	0.92384
		487	37.9	55.5	32	0.92384
		488	37.9	55.5	31.8	0.90008
		489	37.9	55.6	31.8	0.90008
		490	37.9	55.6	31.9	0.90536
		491	38	55.6	32	0.9212
		492	38	55.7	32	0.93176
		493	38	55.7	31.9	0.93176
		494	38	55.7	32	0.93176
		495	38	55.7	31.9	0.9212
		496	38	55.8	32	0.91064
		497	38	55.8	32	0.90536
		498	38.1	55.8	32	0.90272
		499	38.1	55.8	32	0.90536
		500	38.1	55.8	32	0.91064
		501	38.1	55.9	32	0.91328
		502	38.1	55.9	31.9	0.91856
		503	38.1	55.9	32	0.92648
		504	38.1	55.9	31.9	0.92648
		505	38.1	55.9	31.9	0.93176
		506	38.1	56	31.8	0.9344
		507	38.2	56	31.9	0.93176
		508	38.2	56	31.8	0.92912
		509	38.2	56	31.9	0.92912
		510	38.2	56	31.9	0.90272
		511	38.2	56.1	32	0.90272
		512	38.2	56.1	31.9	0.90536
		513	38.2	56.1	31.9	0.8948
		514	38.2	56.1	31.9	0.88952
		515	38.2	56.2	31.9	0.88424
		516	38.3	56.2	31.9	0.88952
		517	38.3	56.2	32.1	0.88952
		518	38.3	56.2	32	0.89216
		519	38.3	56.3	32.1	0.89216
		520	38.3	56.3	32.1	0.88952
		521	38.3	56.3	32.1	0.88688
		522	38.3	56.3	32.1	0.88952
		523	38.3	56.4	32.1	0.88952
		524	38.4	56.4	32.1	0.91592
		525	38.4	56.4	32.2	0.91328
		526	38.4	56.4	32.1	0.91064
		527	38.4	56.4	32.2	0.908
		528	38.4	56.5	32.3	0.90272
		529	38.4	56.5	32.3	0.90008
		530	38.4	56.5	32.2	0.89216
		531	38.4	56.5	32.2	0.89216
		532	38.4	56.5	32.3	0.89216
		533	38.4	56.6	32.3	0.88952
		534	38.4	56.6	32.3	0.88952
		535	38.4	56.6	32.3	0.89216
		536	38.5	56.6	32.3	0.908
		537	38.5	56.6	32.2	0.908
		538	38.5	56.7	32.1	0.91064
		539	38.5	56.7	32.1	0.90272
		540	38.5	56.7	32	0.908
		541	38.5	56.7	32	0.91328
		542	38.5	56.7	32	0.92384
		543	38.6	56.8	32	0.92912
		544	38.6	56.8	32	0.92384
		545	38.6	56.8	32.1	0.88424
		546	38.6	56.8	32.1	0.87104
		547	38.6	56.9	32	0.8684
		548	38.6	56.9	32.1	0.8684
		549	38.6	56.9	32	0.87104
		550	38.6	56.9	32	0.87368
		551	38.6	57	32	0.87368
		552	38.7	57	32	0.87368
		553	38.7	57	32	0.87368
		554	38.7	57	31.9	0.87368
		555	38.7	57.1	31.9	0.87368
		556	38.7	57.1	32	0.87632
		557	38.7	57.1	31.9	0.8816
		558	38.7	57.1	31.8	0.87896
		559	38.7	57.1	31.9	0.87896
		560	38.7	57.2	31.8	0.87368
		561	38.8	57.2	31.8	0.86312
		562	38.8	57.2	31.8	0.86576
		563	38.8	57.2	31.8	0.89744
		564	38.8	57.2	31.8	0.91064
		565	38.8	57.3	31.7	0.91064
		566	38.8	57.3	31.7	0.91592
		567	38.8	57.3	31.8	0.91328
		568	38.8	57.3	31.8	0.91328
		569	38.9	57.3	31.9	0.91856
		570	38.9	57.4	31.9	0.92384
		571	38.9	57.4	31.9	0.93176
		572	38.9	57.4	31.9	0.9344
		573	38.9	57.4	32	0.93176
		574	38.9	57.4	32.1	0.9344
		575	38.9	57.4	32.2	0.91328
		576	38.9	57.4	32.3	0.90008
		577	39	57.5	32.4	0.90008
		578	39	57.5	32.4	0.89744
		579	39	57.5	32.4	0.908
		580	39	57.5	32.3	0.91592
		581	39	57.6	32.4	0.92648
		582	39	57.6	32.4	0.92384
		583	39	57.6	32.4	0.91328
		584	39	57.6	32.5	0.90272
		585	39	57.6	32.4	0.9212
		586	39.1	57.6	32.5	0.95024
		587	39.1	57.6	32.5	0.95024
		588	39.1	57.7	32.5	0.95288
		589	39.1	57.7	32.6	0.95288
		590	39.1	57.7	32.6	0.95288
		591	39.1	57.7	32.6	0.95288
		592	39.2	57.8	32.5	0.92912
		593	39.2	57.8	32.6	0.9476
		594	39.2	57.8	32.6	0.9608
		595	39.2	57.8	32.6	0.95816
		596	39.2	57.8	32.6	0.95816
		597	39.2	57.9	32.5	0.95816
		598	39.2	57.9	32.6	0.94496
		599	39.2	57.9	32.6	0.95288
		600	39.2	57.9	32.5	0.96608
		601	39.3	57.9	32.6	0.974
		602	39.3	57.9	32.5	0.8888
		603	39.3	57.9	32.5	0.8888
		604	39.3	58	32.5	0.896
		605	39.3	58	32.4	0.8528
		606	39.3	58	32.5	0.8492
		607	39.3	58	32.5	0.8816
		608	39.3	58	32.5	0.8852
		609	39.3	58	32.6	0.8816
		610	39.3	58.1	32.6	0.9068
		611	39.3	58.1	32.7	0.9248
		612	39.3	58.1	32.7	0.9284
		613	39.3	58.1	32.7	0.9176
		614	39.3	58.1	32.6	0.8816
		615	39.3	58.1	32.6	0.8888
		616	39.4	58.2	32.6	0.9248
		617	39.4	58.2	32.6	0.9356
		618	39.4	58.2	32.6	0.9356
		619	39.4	58.2	32.7	0.9392
		620	39.4	58.2	32.7	0.896
		621	39.4	58.3	32.7	0.8852
		622	39.4	58.3	32.7	0.9032
		623	39.4	58.3	32.6	0.896
		624	39.5	58.3	32.5	0.8816
		625	39.5	58.3	32.5	0.8816
		626	39.5	58.3	32.5	0.8888
		627	39.5	58.3	32.3	0.896
		628	39.5	58.4	32.4	0.9104
		629	39.5	58.4	32.2	0.9212
		630	39.5	58.4	32.3	0.9248
		631	39.5	58.4	32.4	0.9212
		632	39.5	58.4	32.4	0.9176
		633	39.5	58.5	32.3	0.9104
		634	39.5	58.5	32.3	0.8816
		635	39.6	58.5	32.2	0.8852
		636	39.6	58.5	32.3	0.9284
		637	39.6	58.6	32.2	0.9284
		638	39.6	58.6	32.2	0.9104
		639	39.6	58.6	32.1	0.8888
		640	39.6	58.6	32	0.8888
		641	39.6	58.6	32	0.914
		642	39.6	58.6	32	0.9356
		643	39.6	58.6	32	0.9392
		644	39.6	58.7	32.1	0.9356
		645	39.6	58.7	32.1	0.8924
		646	39.6	58.7	32	0.8744
		647	39.6	58.7	32	0.878
		648	39.6	58.7	32	0.8816
		649	39.7	58.7	32	0.8924
		650	39.7	58.7	32.1	0.9248
		651	39.7	58.8	32	0.9248
		652	39.7	58.8	32.1	0.9248
		653	39.7	58.8	32.2	0.95
		654	39.7	58.8	32.1	0.95
		655	39.7	58.9	32.1	0.9464
		656	39.7	58.9	32.2	0.9536
		657	39.7	58.9	32.1	0.9608
		658	39.7	58.9	32.1	0.9428
		659	39.7	58.9	32.1	0.932
		660	39.7	59	32	0.95
		661	39.7	59	32.1	0.9572
		662	39.7	59.1	32.2	0.9608
		663	39.7	59.1	32.2	0.968
		664	39.7	59.1	32.1	0.9716
		665	39.7	59.2	32.1	0.9788
		666	39.7	59.2	32.2	0.9896
		667	39.8	59.2	32.2	0.9824
		668	39.8	59.2	32.1	0.9824
		669	39.8	59.3	32.1	0.9788
		670	39.8	59.3	32	0.9716
		671	39.8	59.3	32.1	0.9464
		672	39.8	59.4	32	0.9356
		673	39.8	59.4	32.2	0.9464
		674	39.8	59.4	32.2	0.9608
		675	39.8	59.4	32.2	0.9536
		676	39.8	59.5	32.1	0.95
		677	39.8	59.5	32.1	0.9464
		678	39.8	59.5	32.3	0.9464
		679	39.8	59.5	32.3	0.95
		680	39.8	59.5	32.4	0.95
		681	39.9	59.5	32.2	0.9464
		682	39.9	59.5	32.2	0.914
		683	39.9	59.5	32.4	0.896
		684	39.9	59.5	32.3	0.8888
		685	39.9	59.6	32.2	0.8996
		686	39.9	59.6	32.2	0.8744
		687	39.9	59.6	32.1	0.86
		688	39.9	59.6	32.2	0.86
		689	39.9	59.6	32.2	0.8996
		690	39.9	59.6	32.1	0.8924
		691	39.9	59.6	32.1	0.8852
		692	39.9	59.6	32.1	0.8852
		693	39.9	59.6	32.1	0.8888
		694	39.9	59.7	32.2	0.9176
		695	39.9	59.7	32.1	0.932
		696	39.9	59.7	32.1	0.932
		697	39.9	59.7	32.3	0.932
		698	39.9	59.7	32	0.9464
		699	39.9	59.7	32.1	0.9572
		700	39.9	59.7	32.1	0.9572
		701	39.9	59.8	32.1	0.968
		702	40	59.8	32.1	0.9572
		703	40	59.8	32.1	0.9572
		704	40	59.8	32.3	0.95
		705	40	59.8	32.3	1.0004
		706	40	59.9	32.2	0.9932
		707	40	59.9	32	0.9608
		708	40	59.9	31.9	0.95
		709	40	59.9	31.9	0.95
		710	40	59.9	32	0.9068
		711	40.1	59.9	32	0.8708
		712	40.1	60	32.2	0.8708
		713	40.1	60	32.2	0.8744
		714	40.1	60	32.1	0.8852
		715	40.1	60	32.1	0.878
		716	40.1	60	32.3	0.8384
		717	40.1	60.1	32.3	0.8276
		718	40.1	60.1	32.2	0.8312
		719	40.1	60.1	32.2	0.8276
		720	40.1	60.1	32.3	0.9068
		721	40.1	60.1	32.2	0.9104
		722	40.1	60.1	32.3	0.8924
		723	40.1	60.1	32.3	0.896
		724	40.1	60.2	32.4	0.9032
		725	40.1	60.2	32.3	0.9068
		726	40.1	60.2	32.3	0.8996
		727	40.1	60.2	32.3	0.914
		728	40.1	60.2	32.3	0.9176
		729	40.2	60.2	32.3	0.9392
		730	40.2	60.2	32.3	0.9356
		731	40.2	60.3	32.4	0.914
		732	40.2	60.3	32.2	0.914
		733	40.2	60.3	32.3	0.932
		734	40.2	60.3	32.2	0.9608
		735	40.2	60.3	32.1	0.968
		736	40.2	60.3	32	0.9248
		737	40.2	60.3	32	0.9356
		738	40.2	60.3	32	0.9248
		739	40.2	60.4	32.1	0.9248
		740	40.2	60.4	31.9	0.914
		741	40.2	60.4	32.1	0.878
		742	40.3	60.4	31.9	0.86
		743	40.3	60.4	32	0.8528
		744	40.3	60.4	32	0.8384
		745	40.3	60.4	32	0.8384
		746	40.3	60.5	31.9	0.8528
		747	40.3	60.5	31.9	0.8708
		748	40.3	60.5	31.9	0.8888
		749	40.3	60.5	32	0.896
		750	40.3	60.5	32	0.8744
		751	40.3	60.6	32.1	0.878
		752	40.3	60.6	32.1	0.8996
		753	40.3	60.6	32.2	0.9032
		754	40.3	60.6	32.2	0.9032
		755	40.3	60.6	32.2	0.8996
		756	40.3	60.6	32.4	0.8924
		757	40.3	60.6	32.4	0.8924
		758	40.3	60.6	32.5	0.896
		759	40.3	60.6	32.4	0.9032
		760	40.3	60.7	32.3	0.8996
		761	40.3	60.7	32.4	0.9068
		762	40.4	60.7	32.2	0.9068
		763	40.4	60.7	32.3	0.8996
		764	40.4	60.7	32.3	0.8708
		765	40.4	60.7	32.3	0.8636
		766	40.4	60.7	32.2	0.8492
		767	40.4	60.8	32.3	0.8348
		768	40.4	60.8	32.4	0.8816
		769	40.4	60.8	32.3	0.8852
		770	40.4	60.8	32.2	0.8888
		771	40.4	60.8	32.1	0.8888
		772	40.4	60.8	32.2	0.9068
		773	40.4	60.8	32.2	0.9176
		774	40.4	60.9	32.2	0.8888
		775	40.4	60.9	32.2	0.8852
		776	40.4	60.9	32.3	0.9032
		777	40.4	60.9	32.3	0.9032
		778	40.5	60.9	32.4	0.9284
		779	40.5	60.9	32.4	0.9032
		780	40.5	60.9	32.3	0.8996
		781	40.5	60.9	32.3	0.8852
		782	40.5	61	32.3	0.8744
		783	40.5	61	32.4	0.8744
		784	40.5	61	32.3	0.8996
		785	40.5	61	32.5	0.9032
		786	40.5	61	32.4	0.9176
		787	40.5	61	32.4	0.914
		788	40.5	61.1	32.5	0.95
		789	40.5	61.1	32.5	0.9284
		790	40.5	61.1	32.5	0.9176
		791	40.5	61.1	32.3	0.9284
		792	40.5	61.1	32.2	0.932
		793	40.6	61.1	32.3	0.9284
		794	40.6	61.2	32.3	0.932
		795	40.6	61.2	32.2	0.914
		796	40.6	61.2	32.3	0.9104
		797	40.6	61.2	32.2	0.9068
		798	40.6	61.2	32.1	0.8816
		799	40.6	61.2	32.2	0.9104
		800	40.6	61.2	32.2	0.914
		801	40.6	61.3	32.1	0.914
		802	40.6	61.3	32.1	0.8996
		803	40.6	61.3	32.1	0.8996
		804	40.6	61.3	32.2	0.8996
		805	40.6	61.3	32.2	0.8528
		806	40.6	61.3	32.2	0.8564
		807	40.6	61.3	32.2	0.896
		808	40.6	61.4	32.2	0.9284
		809	40.6	61.4	32.2	0.9284
		810	40.6	61.4	32.2	0.9464
		811	40.6	61.4	32.4	0.9536
		812	40.6	61.4	32.4	0.9464
		813	40.6	61.5	32.3	0.9392
		814	40.6	61.5	32.3	0.9248
		815	40.6	61.5	32.4	0.932
		816	40.6	61.5	32.2	0.9356
		817	40.6	61.5	32.1	0.95
		818	40.7	61.5	32	0.9536
		819	40.7	61.5	32.1	0.9536
		820	40.7	61.5	32	0.8708
		821	40.7	61.5	32	0.8636
		822	40.7	61.6	32	0.8708
		823	40.7	61.6	32.1	0.9068
		824	40.7	61.6	32.1	0.9248
		825	40.7	61.6	32.1	0.9284
		826	40.7	61.6	32.1	0.932
		827	40.7	61.6	32	0.9176
		828	40.7	61.6	32	0.9032
		829	40.7	61.6	32	0.8816
		830	40.7	61.6	32	0.9032
		831	40.7	61.7	32	0.914
		832	40.8	61.7	32.1	0.9212
		833	40.8	61.7	32.1	0.932
		834	40.8	61.7	32.2	0.9176
		835	40.8	61.7	32.1	0.9068
		836	40.8	61.8	32.1	0.9068
		837	40.8	61.8	32	0.896
		838	40.8	61.8	31.9	0.9032
		839	40.8	61.8	32	0.9068
		840	40.8	61.8	32.2	0.9176
		841	40.8	61.8	32.2	0.9176
		842	40.8	61.8	32.3	0.9176
		843	40.8	61.8	32.3	0.9176
		844	40.8	61.9	32.4	0.9176
		845	40.8	61.9	32.4	0.9176
		846	40.8	61.9	32.4	0.9644
		847	40.8	61.9	32.5	0.9572
		848	40.8	61.9	32.4	0.9428
		849	40.8	61.9	32.4	0.9248
		850	40.8	61.9	32.5	0.9104
		851	40.8	61.9	32.5	0.9068
		852	40.9	62	32.5	0.8888
		853	40.9	62	32.5	0.8672
		854	40.9	62	32.5	0.9248
		855	40.9	62	32.5	0.9284
		856	40.9	62	32.5	0.9284
		857	40.9	62	32.8	0.9212
		858	40.9	62	32.6	0.9176
		859	40.9	62	32.5	0.9104
		860	40.9	62.1	32.6	0.8852
		861	40.9	62.1	32.6	0.8708
		862	40.9	62.1	32.5	0.8744
		863	40.9	62.1	32.5	0.8996
		864	40.9	62.1	32.5	0.9212
		865	41	62.1	32.4	0.9212
		866	41	62.1	32.4	0.9212
		867	41	62.1	32.4	0.9248
		868	41	62.1	32.6	0.8816
		869	41	62.1	32.6	0.8888
		870	41	62.1	32.6	0.9176
		871	41	62.1	32.6	0.9428
		872	41	62.2	32.5	0.9392
		873	41	62.2	32.4	0.9284
		874	41	62.2	32.6	0.9248
		875	41	62.2	32.6	0.9248
		876	41	62.2	32.5	0.9104
		877	41	62.3	32.4	0.9104
		878	41	62.3	32.3	0.8708
		879	41	62.3	32.3	0.9212
		880	41	62.3	32.3	0.9248
		881	41	62.3	32.3	0.9392
		882	41.1	62.3	32.3	0.9464
		883	41.1	62.3	32.4	0.9752
		884	41.1	62.3	32.4	0.9536
		885	41.1	62.3	32.4	0.9356
		886	41.1	62.4	32.5	0.9212
		887	41.1	62.4	32.4	0.9176
		888	41.1	62.4	32.6	0.8744
		889	41.1	62.4	32.6	0.8564
		890	41.1	62.4	32.6	0.8564
		891	41.1	62.4	32.7	0.914
		892	41.1	62.4	32.6	0.9644
		893	41.1	62.4	32.6	0.9644
		894	41.1	62.5	32.7	0.9428
		895	41.1	62.5	32.6	0.9212
		896	41.1	62.5	32.6	0.9212
		897	41.1	62.5	32.6	0.9212
		898	41.1	62.5	32.5	0.9248
		899	41.1	62.5	32.5	0.8816
		900	41.1	62.5	32.5	0.9284
		901	41.1	62.5	32.3	0.9176
		902	41.1	62.5	32.4	0.914
		903	41.1	62.6	32.3	0.914
		904	41.1	62.6	32.4	0.914
		905	41.1	62.6	32.5	0.9068
		906	41.1	62.6	32.6	0.9176
		907	41.1	62.6	32.6	0.878
		908	41.1	62.6	32.7	0.8456
		909	41.1	62.6	32.6	0.8816
		910	41.1	62.7	32.7	0.8816
		911	41.1	62.7	32.7	0.9068
		912	41.1	62.7	32.7	0.9104
		913	41.1	62.7	32.7	0.8744
		914	41.1	62.7	32.6	0.8168
		915	41.1	62.7	32.7	0.8204
		916	41.1	62.7	32.7	0.8204
		917	41.1	62.7	32.5	0.8204
		918	41.1	62.8	32.7	0.8204
		919	41.1	62.8	32.6	0.8564
		920	41.2	62.8	32.8	0.8672
		921	41.2	62.8	32.9	0.8708
		922	41.2	62.8	32.6	0.8672
		923	41.2	62.8	32.5	0.8636
		924	41.2	62.8	32.4	0.8564
		925	41.2	62.8	32.4	0.8996
		926	41.2	62.8	32.4	0.9212
		927	41.2	62.9	32.4	0.9212
		928	41.2	62.9	32.5	0.9176
		929	41.2	62.9	32.5	0.9032
		930	41.2	62.9	32.5	0.8744
		931	41.2	62.9	32.7	0.8708
		932	41.2	62.9	32.6	0.8708
		933	41.2	62.9	32.5	0.8564
		934	41.2	62.9	32.5	0.8672
		935	41.2	62.9	32.5	0.8708
		936	41.2	62.9	32.5	0.8744
		937	41.2	62.9	32.7	0.878
		938	41.2	63	32.7	0.8708
		939	41.2	63	32.7	0.878
		940	41.2	63	32.8	0.878
		941	41.2	63	32.6	0.8816
		942	41.2	63	32.7	0.8924
		943	41.2	63	32.7	0.9392
		944	41.3	63	32.7	0.95
		945	41.3	63	32.8	0.95
		946	41.3	63	32.8	0.8996
		947	41.3	63.1	33	0.8888
		948	41.3	63.1	32.8	0.9032
		949	41.3	63.1	32.8	0.9176
		950	41.3	63.1	32.8	0.8692
		951	41.3	63.1	32.8	0.8692
		952	41.3	63.1	32.9	0.8944
		953	41.3	63.1	32.9	0.898
		954	41.3	63.1	32.8	0.8656
		955	41.3	63.1	32.9	0.8872
		956	41.3	63.1	32.9	0.8872
		957	41.3	63.1	32.8	0.8908
		958	41.3	63.2	32.8	0.8908
		959	41.3	63.2	32.7	0.8872
		960	41.3	63.2	32.7	0.9268
		961	41.3	63.2	32.7	0.9736
		962	41.4	63.2	32.7	0.97
		963	41.4	63.2	32.7	0.934
		964	41.4	63.2	32.8	0.9052
		965	41.4	63.2	32.8	0.9088
		966	41.4	63.2	32.8	0.9232
		967	41.4	63.3	32.8	0.934
		968	41.4	63.3	32.7	0.934
		969	41.4	63.3	32.6	0.9232
		970	41.4	63.3	32.7	0.8908
		971	41.4	63.3	32.7	0.8692
		972	41.4	63.3	32.7	0.8764
		973	41.4	63.3	32.6	0.9016
		974	41.4	63.3	32.6	0.916
		975	41.4	63.3	32.5	0.916
		976	41.4	63.3	32.4	0.916
		977	41.4	63.4	32.5	0.916
		978	41.4	63.4	32.5	0.916
		979	41.5	63.4	32.3	0.8764
		980	41.5	63.4	32.3	0.8836
		981	41.5	63.4	32.4	0.9088
		982	41.5	63.4	32.3	0.9304
		983	41.5	63.4	32.4	0.9088
		984	41.5	63.4	32.5	0.9052
		985	41.5	63.4	32.4	0.9124
		986	41.5	63.5	32.5	0.9592
		987	41.5	63.5	32.5	0.9628
		988	41.5	63.5	32.6	1.0168
		989	41.5	63.5	32.7	1.024
		990	41.5	63.5	32.7	1.024
		991	41.5	63.5	32.7	0.9448
		992	41.5	63.5	32.7	0.88
		993	41.5	63.5	32.7	0.8764
		994	41.5	63.6	32.8	0.8692
		995	41.5	63.6	32.8	0.8908
		996	41.5	63.6	32.8	0.8908
		997	41.5	63.6	32.7	0.8944
		998	41.5	63.6	32.8	0.9052
		999	41.5	63.6	32.8	0.9052
		1000	41.6	63.6	32.9	0.8764
		1001	41.6	63.6	32.7	0.8836
		1002	41.6	63.6	32.9	0.8872
		1003	41.6	63.7	33	0.898
		1004	41.6	63.7	33	0.9304
		1005	41.6	63.7	33.1	0.9448
		1006	41.6	63.7	33	0.9376
		1007	41.6	63.7	33	0.9484
		1008	41.6	63.7	33	0.9808
		1009	41.6	63.7	32.9	0.97
		1010	41.6	63.7	32.9	0.97
		1011	41.6	63.7	32.9	0.9484
		1012	41.6	63.7	33	0.988
		1013	41.6	63.7	33	1.0276
		1014	41.6	63.8	32.9	1.0888
		1015	41.6	63.8	32.9	1.0816
		1016	41.6	63.8	32.9	1.0852
		1017	41.6	63.8	32.8	1.0708
		1018	41.6	63.8	32.8	1.0816
		1019	41.6	63.8	32.8	1.0528
		1020	41.7	63.8	32.8	1.042
		1021	41.7	63.8	32.8	1.0564
		1022	41.7	63.8	32.8	1.1032
		1023	41.7	63.8	32.8	1.0816
		1024	41.7	63.8	32.9	1.0636
		1025	41.7	63.9	32.8	1.024
		1026	41.7	63.9	32.9	1.006
		1027	41.7	63.9	32.9	1.0024
		1028	41.7	63.9	32.8	1.0024
		1029	41.7	63.9	32.8	1.0204
		1030	41.7	63.9	32.7	1.0456
		1031	41.7	63.9	32.6	1.042
		1032	41.7	63.9	32.5	1.0384
		1033	41.7	63.9	32.7	1.0276
		1034	41.7	63.9	32.5	0.9988
		1035	41.7	64	32.5	0.9952
		1036	41.7	64	32.7	0.9952
		1037	41.7	64	32.7	0.9952
		1038	41.7	64	32.8	1.0312
		1039	41.7	64	32.6	1.0456
		1040	41.7	64	32.7	1.0312
		1041	41.7	64	32.7	1.0312
		1042	41.7	64	32.7	1.0348
		1043	41.7	64	32.8	1.006
		1044	41.7	64	32.8	1.006
		1045	41.7	64	32.9	1.0132
		1046	41.7	64	32.9	1.0312
		1047	41.7	64	32.8	1.0564
		1048	41.7	64	32.9	1.0564
		1049	41.7	64.1	32.8	1.0384
		1050	41.7	64.1	32.9	1.0796
		1051	41.7	64.1	32.9	1.0976
		1052	41.7	64.1	32.7	1.1048
		1053	41.7	64.1	32.9	1.1048
		1054	41.7	64.1	32.8	1.076
		1055	41.8	64.1	32.7	1.0436
		1056	41.8	64.1	32.7	1.0508
		1057	41.8	64.1	32.7	1.0616
		1058	41.8	64.1	32.8	1.0796
		1059	41.8	64.2	32.8	1.0796
		1060	41.8	64.2	32.7	1.058
		1061	41.8	64.2	32.7	1.022
		1062	41.8	64.2	32.7	1.0256
		1063	41.8	64.2	32.8	1.0364
		1064	41.8	64.2	32.7	1.0436
		1065	41.8	64.2	32.6	1.04
		1066	41.8	64.2	32.6	1.0256
		1067	41.8	64.2	32.6	1.022
		1068	41.8	64.2	32.5	1.0616
		1069	41.8	64.3	32.7	1.0724
		1070	41.8	64.3	32.7	1.0724
		1071	41.8	64.3	32.7	1.0724
		1072	41.8	64.3	32.7	1.0472
		1073	41.8	64.3	32.7	1.0184
		1074	41.8	64.3	32.7	1.0256
		1075	41.8	64.3	32.7	1.04
		1076	41.8	64.3	32.7	1.0508
		1077	41.8	64.3	32.7	1.0508
		1078	41.8	64.3	32.7	1.0508
		1079	41.8	64.3	32.7	1.0832
		1080	41.8	64.3	32.9	1.0724
		1081	41.8	64.3	33	1.0436
		1082	41.8	64.3	32.9	1.0256
		1083	41.8	64.3	32.8	1.0148
		1084	41.8	64.3	32.9	1.0868
		1085	41.8	64.4	32.9	1.0796
		1086	41.8	64.4	32.8	1.0724
		1087	41.8	64.4	32.7	1.0724
		1088	41.8	64.4	32.9	1.0112
		1089	41.8	64.4	32.8	0.9968
		1090	41.8	64.4	32.9	0.9968
		1091	41.8	64.4	32.8	1.0436
		1092	41.8	64.4	32.8	1.0652
		1093	41.8	64.4	32.8	1.0724
		1094	41.8	64.4	33	1.0976
		1095	41.8	64.4	32.9	1.1156
		1096	41.9	64.4	32.9	1.1336
		1097	41.8	64.4	33	1.148
		1098	41.8	64.4	33	1.1624
		1099	41.9	64.5	32.8	1.1624
		1100	41.9	64.5	32.8	1.1336
		1101	41.9	64.5	32.7	1.1228
		1102	41.9	64.5	32.8	1.1228
		1103	41.9	64.5	32.7	1.1156
		1104	41.9	64.5	32.8	1.0868
		1105	41.9	64.5	32.7	1.0904
		1106	41.9	64.5	32.8	1.0832
		1107	41.9	64.5	32.8	1.076
		1108	41.9	64.6	32.8	1.076
		1109	41.9	64.6	32.7	1.058
		1110	41.9	64.6	32.6	1.058
		1111	41.9	64.6	32.7	1.0544
		1112	41.9	64.6	32.7	1.0184
		1113	41.9	64.6	32.8	1.0184
		1114	41.9	64.6	32.7	1.0328
		1115	41.9	64.6	32.7	1.0508
		1116	41.9	64.6	32.9	1.058
		1117	41.9	64.6	32.8	1.058
		1118	41.9	64.6	32.8	1.0472
		1119	41.9	64.7	32.8	1.0436
		1120	41.9	64.7	32.7	1.0472
		1121	41.9	64.6	32.8	1.0508
		1122	41.9	64.6	32.7	1.0004
		1123	41.9	64.7	32.7	0.9932
		1124	41.9	64.7	32.6	1.0076
		1125	41.9	64.7	32.7	1.0328
		1126	41.9	64.7	32.8	1.0328
		1127	41.9	64.7	32.8	1.0472
		1128	41.9	64.7	32.8	1.0688
		1129	41.9	64.7	32.8	1.058
		1130	41.9	64.7	32.8	1.0616
		1131	41.9	64.7	32.8	1.0868
		1132	41.9	64.7	32.9	1.0868
		1133	41.9	64.8	32.9	1.0868
		1134	41.9	64.8	32.9	1.0904
		1135	41.9	64.8	33	1.094
		1136	41.9	64.8	33	1.0904
		1137	41.9	64.8	33.2	1.0868
		1138	41.9	64.8	33	1.1156
		1139	41.9	64.8	33.1	1.094
		1140	42	64.8	33.1	1.094
		1141	42	64.8	33	1.1336
		1142	42	64.8	33	1.1156
		1143	42	64.9	32.9	1.0688
		1144	42	64.9	32.8	1.0544
		1145	42	65	32.8	1.0472
		1146	42	65	32.8	1.0328
		1147	42	65.1	32.8	1.0112
		1148	42	65.1	32.8	1.0184
		1149	42	65.1	33	1.0364
		1150	42	65.1	32.9	1.0472
		1151	41.9	65.1	32.9	1.0292
		1152	41.9	65.2	32.9	1.0148
		1153	41.9	65.2	32.9	1.022
		1154	41.9	65.2	33	1.0436
		1155	41.9	65.2	33.2	1.0544
		1156	41.9	65.3	33.1	1.0508
		1157	41.9	65.3	33	1.0328
		1158	41.9	65.3	33.1	1.0472
		1159	41.9	65.3	33	1.0436
		1160	41.9	65.3	33	1.022
		1161	41.9	65.3	33	1.0328
		1162	41.9	65.3	32.9	1.0292
		1163	41.9	65.3	33	1.0544
		1164	41.9	65.3	32.9	1.076
		1165	41.9	65.3	33	1.0832
		1166	42	65.3	33.1	1.0868
		1167	42	65.3	33.1	1.094
		1168	42	65.3	33.1	1.0472
		1169	42	65.2	33.2	1.04
		1170	42	65.3	33	1.058
		1171	42	65.3	33.2	1.0796
		1172	42	65.3	33.3	1.094
		1173	42	65.3	33.3	1.0868
		1174	42	65.3	33.4	1.0652
		1175	42	65.3	33.3	1.0472
		1176	42	65.3	33.2	1.0328
		1177	42	65.3	33.2	1.0472
		1178	42	65.3	33.2	1.112
		1179	42	65.3	33.2	1.094
		1180	42	65.3	33.2	1.1012
		1181	42	65.3	33.1	1.1048
		1182	42	65.3	33.4	1.0976
		1183	42.1	65.3	33.3	1.0976
		1184	42	65.3	33.2	1.0292
		1185	42	65.3	33.3	1.0292
		1186	42	65.3	33.2	0.9968
		1187	42	65.3	33.1	1.0004
		1188	42	65.3	33.3	1.0364
		1189	42	65.3	33.3	1.0508
		1190	42	65.3	33.2	1.0508
		1191	42.1	65.3	33.2	1.0292
		1192	42.1	65.3	33.2	1.04
		1193	42	65.4	33.3	1.0544
		1194	42	65.4	33.1	1.0292
		1195	42.1	65.4	33.2	1.0508
		1196	42	65.4	33.1	1.0328
		1197	42	65.4	33.4	1.0148
		1198	42	65.4	33.3	0.9932
		1199	42	65.4	33.3	1.0256
		1200	42	65.4	33.3	1.0364
		1201	42	65.4	33.3	1.04
		1202	42	65.4	33.3	1.0328
		1203	42	65.4	33.2	1.0256
		1204	42.1	65.4	33.2	1.0256
		1205	42.1	65.4	33.3	1.0076
		1206	42.1	65.4	33.4	1.076
		1207	42.1	65.5	33.4	1.0868
		1208	42.1	65.5	33.4	1.0616
		1209	42.1	65.5	33.4	1.0544
		1210	42.1	65.5	33.4	1.0508
		1211	42	65.4	33.4	1.0508
		1212	42	65.5	33.4	1.0544
		1213	42	65.5	33.3	1.0868
		1214	42	65.4	33.3	1.076
		1215	42	65.5	33.2	1.058
		1216	42	65.5	33.2	1.0472
		1217	42	65.5	33.1	1.0472
		1218	42	65.5	33.2	1.0868
		1219	42	65.5	33.1	1.0832
		1220	42	65.5	33.2	1.0796
		1221	42	65.5	33.2	1.058
		1222	42	65.5	33.1	1.0544
		1223	42	65.5	33.2	1.0436
		1224	42	65.5	33.1	1.0364
		1225	42	65.5	33.1	1.0652
		1226	42	65.5	33.1	1.0724
		1227	42	65.5	33.1	1.058
		1228	42.1	65.5	33	1.0364
		1229	42	65.5	33	1.0364
		1230	42	65.5	32.9	1.0112
		1231	42	65.6	32.9	0.986
		1232	42	65.6	33	0.9896
		1233	42	65.6	33	1.0112
		1234	42	65.6	32.8	1.022
		1235	42	65.6	32.8	1.022
		1236	42	65.6	32.8	1.022
		1237	42	65.6	32.8	1.0616
		1238	42	65.6	32.7	1.0076
		1239	42	65.6	32.7	1.0076
		1240	42	65.6	32.8	1.0328
		1241	42	65.6	32.8	1.0076
		1242	42	65.6	33	1.0112
		1243	42	65.6	33	1.0436
		1244	42	65.6	33.2	1.058
		1245	42	65.6	33.1	1.058
		1246	42	65.6	33.2	1.0544
		1247	42	65.6	33.2	1.0688
		1248	42	65.6	33.2	1.0436
		1249	42	65.6	33.1	1.0292
		1250	42	65.6	33.1	1.0508
		1251	42	65.6	33.1	1.0832
		1252	42	65.7	33.1	1.094
		1253	42	65.7	33.1	1.0868
		1254	42	65.7	33	1.0688
		1255	42	65.7	33.2	1.0616
		1256	42.1	65.7	33.1	1.0508
		1257	42	65.7	33	1.0688
		1258	42	65.7	33	1.0724
		1259	42	65.7	33.2	1.0868
		1260	42	65.7	33.3	1.1192
		1261	42	65.7	33.2	1.094
		1262	42	65.7	33.3	1.094
		1263	42	65.7	33.2	1.0616
		1264	42	65.7	33.4	1.04
		1265	42	65.7	33.4	1.0328
		1266	42	65.7	33.4	1.0796
		1267	42	65.7	33.5	1.0688
		1268	42	65.7	33.5	1.0688
		1269	42	65.7	33.4	1.0868
		1270	42	65.7	33.5	1.0724
		1271	42	65.7	33.4	1.0616
		1272	42	65.8	33.4	1.0472
		1273	42	65.8	33.4	1.0436
		1274	42	65.8	33.4	1.0436
		1275	42	65.8	33.5	1.0472
		1276	42	65.8	33.5	1.0472
		1277	42	65.8	33.5	1.0544
		1278	42	65.8	33.9	1.0112
		1279	42	65.8	33.9	1.0076
		1280	42	65.8	33.9	1.0184
		1281	42	65.8	33.9	1.0256
		1282	42	65.8	33.8	1.0292
		1283	42	65.8	33.9	1.0508
		1284	42	65.8	33.9	1.094
		1285	42	65.8	33.8	1.0976
		1286	42	65.8	33.9	1.0904
		1287	42	65.8	33.9	1.0868
		1288	42	65.8	33.9	1.058
		1289	42	65.8	33.9	1.0508
		1290	42	65.8	33.9	1.0508
		1291	42	65.8	33.9	1.0436
		1292	42	65.8	33.8	1.0292
		1293	42	65.8	33.8	1.0292
		1294	42	65.8	33.8	1.0364
		1295	42	65.8	33.7	1.0328
		1296	42	65.8	33.7	1.04
		1297	42	65.9	33.7	1.04
		1298	42	65.9	33.7	1.0328
		1299	42	65.9	33.7	1.0004
		1300	42	65.9	33.7	0.9968
		1301	42.1	65.9	33.7	0.9896
		1302	42.1	65.9	33.7	0.9932
		1303	42.1	65.9	33.7	1.0436
		1304	42.1	65.9	33.7	1.0652
		1305	42.1	65.9	33.6	1.0652
		1306	42.1	65.9	33.7	0.9932
		1307	42.1	65.9	33.6	0.9788
		1308	42.1	65.9	33.6	1.004
		1309	42.1	65.9	33.6	1.022
		1310	42.1	66	33.6	1.0436
		1311	42.1	66	33.6	1.0436
		1312	42.1	66	33.5	1.04
		1313	42.1	65.9	33.4	1.004
		1314	42.1	65.9	33.4	1.0436
		1315	42.1	65.9	33.4	1.0508
		1316	42.1	65.9	33.3	1.0472
		1317	42.1	66	33.2	1.0472
		1318	42.1	66	33.3	1.0148
		1319	42.1	66	33.2	1.0436
		1320	42.1	66	33.2	1.0508
		1321	42.1	66	33.2	1.0508
		1322	42.1	66	33.1	1.0544
		1323	42.1	66	33.2	1.058
		1324	42.2	66	33.1	1.0652
		1325	42.2	66	33	1.0004
		1326	42.2	66	32.9	1.0292
		1327	42.2	66	32.8	1.0292
		1328	42.2	66	33.1	1.0328
		1329	42.2	66	33	1.0328
		1330	42.2	66	33	1.0436
		1331	42.2	66	33.1	1.076
		1332	42.2	66	33.1	1.0868
		1333	42.2	66	33.2	1.076
		1334	42.2	66	33.2	1.0688
		1335	42.2	66	33.3	1.0724
		1336	42.2	66	33.3	1.0904
		1337	42.2	66.1	33.2	1.058
		1338	42.2	66.1	33.1	1.0472
		1339	42.2	66.1	33	1.0472
		1340	42.2	66.1	33.1	1.0472
		1341	42.2	66.1	33.1	1.0436
		1342	42.2	66.1	33	1.04
		1343	42.2	66.1	33	1.0328
		1344	42.2	66.1	33.1	1.0184
		1345	42.2	66.1	33.2	1.022
		1346	42.2	66.1	33	1.0436
		1347	42.2	66.1	33	1.0508
		1348	42.2	66.1	33	1.0652
		1349	42.2	66.1	32.9	1.0688
		1350	42.2	66.1	32.8	1.0472
		1351	42.2	66.1	32.9	1.0148
		1352	42.2	66.2	33	0.986
		1353	42.2	66.2	33	1.0076
		1354	42.2	66.2	33	1.0436
		1355	42.2	66.2	33	1.0652
		1356	42.2	66.2	32.9	1.0724
		1357	42.2	66.2	32.9	1.0544
		1358	42.2	66.2	32.9	1.0328
		1359	42.2	66.2	33	1.0328
		1360	42.2	66.2	32.8	1.0292
		1361	42.2	66.2	32.9	1.0292
		1362	42.2	66.2	32.9	1.0256
		1363	42.2	66.2	33	1.0328
		1364	42.2	66.2	33.1	1.0724
		1365	42.2	66.2	33.1	1.0544
		1366	42.2	66.2	33.1	1.0004
		1367	42.2	66.2	33.1	0.9968
		1368	42.2	66.2	33	1.0184
		1369	42.2	66.2	33.1	1.0256
		1370	42.2	66.2	33	1.022
		1371	42.2	66.2	33	1.004
		1372	42.2	66.2	33.1	1.0076
		1373	42.2	66.2	33	1.0112
		1374	42.2	66.2	33.1	1.0112
		1375	42.2	66.3	33.1	1.0112
		1376	42.2	66.3	33	1.0148
		1377	42.2	66.3	32.9	0.9932
		1378	42.2	66.3	32.9	0.986
		1379	42.2	66.3	32.8	0.9716
		1380	42.2	66.3	32.9	0.986
		1381	42.2	66.3	33	1.0076
		1382	42.2	66.3	33	1.0508
		1383	42.2	66.3	33	1.0652
		1384	42.2	66.3	33.1	1.0184
		1385	42.2	66.3	33.1	0.9968
		1386	42.2	66.3	33.1	1.0004
		1387	42.2	66.3	33.1	0.9932
		1388	42.2	66.3	33.1	0.9932
		1389	42.2	66.3	33.2	1.0004
		1390	42.2	66.3	33.2	1.022
		1391	42.2	66.3	33.2	1.0292
		1392	42.2	66.3	33.2	1.022
		1393	42.2	66.3	33.3	1.0112
		1394	42.2	66.3	33.4	1.04
		1395	42.2	66.3	33.3	1.004
		1396	42.2	66.3	33.4	0.9968
		1397	42.2	66.3	33.3	1.0004
		1398	42.2	66.3	33.2	1.022
		1399	42.3	66.4	33.2	1.058
		1400	42.3	66.4	33.2	1.058
		1401	42.3	66.4	33.2	1.0652
		1402	42.3	66.4	33.1	1.0652
		1403	42.3	66.4	33.1	1.0184
		1404	42.3	66.4	33.1	1.0148
		1405	42.3	66.4	33.2	1.0472
		1406	42.3	66.4	33.3	1.0472
		1407	42.3	66.4	33.3	1.0436
		1408	42.3	66.4	33.4	1.022
		1409	42.3	66.4	33.4	1.0184
		1410	42.3	66.4	33.6	1.0004
		1411	42.2	66.4	33.7	0.9896
		1412	42.3	66.4	33.9	0.986
		1413	42.3	66.4	33.9	1.0076
		1414	42.2	66.4	34	0.9824
		1415	42.3	66.5	34.1	0.9752
		1416	42.3	66.5	34.2	0.9788
		1417	42.3	66.5	34	0.9824
		1418	42.3	66.5	33.8	1.0004
		1419	42.3	66.5	33.8	0.9968
		1420	42.3	66.5	33.7	0.9896
		1421	42.3	66.5	34	0.9896
		1422	42.3	66.5	33.8	1.0436
		1423	42.3	66.5	33.8	1.0472
		1424	42.3	66.5	33.7	1.0328
		1425	42.3	66.5	33.7	1.0364
		1426	42.3	66.5	33.8	1.0148
		1427	42.3	66.5	33.6	1.0184
		1428	42.3	66.5	33.5	1.022
		1429	42.3	66.5	33.7	1.0508
		1430	42.3	66.5	33.7	1.0832
		1431	42.3	66.5	33.6	1.0616
		1432	42.3	66.5	33.6	1.0436
		1433	42.3	66.5	33.7	1.0256
		1434	42.3	66.6	33.7	1.0148
		1435	42.3	66.6	33.7	1.0112
		1436	42.3	66.6	33.8	1.0004
		1437	42.3	66.6	33.7	0.9896
		1438	42.3	66.6	33.7	0.9896
		1439	42.3	66.6	33.7	0.9896
		1440	42.3	66.6	33.8	0.9644
		1441	42.3	66.6	33.7	0.9536
		1442	42.3	66.6	33.7	0.968
		1443	42.3	66.6	33.8	0.9752
		1444	42.3	66.6	33.8	0.9788
		1445	42.3	66.6	33.9	0.9752
		1446	42.3	66.6	33.7	1.0076
		1447	42.3	66.6	33.7	1.0076
		1448	42.3	66.6	33.9	1.022
		1449	42.3	66.6	33.7	1.04
		1450	42.3	66.6	33.7	1.0472
		1451	42.3	66.6	33.6	1.0472
		1452	42.3	66.6	33.6	1.0436
		1453	42.3	66.6	33.6	1.0184
		1454	42.3	66.6	33.6	0.9824
		1455	42.3	66.6	33.5	0.9716
		1456	42.4	66.6	33.6	1.004
		1457	42.4	66.6	33.8	1.004
		1458	42.4	66.6	33.5	0.9896
		1459	42.4	66.6	33.6	0.9824
		1460	42.4	66.6	33.5	0.9536
		1461	42.4	66.6	33.4	0.9572
		1462	42.4	66.6	33.4	0.9752
		1463	42.4	66.6	33.3	0.9896
		1464	42.4	66.6	33.4	0.9572
		1465	42.4	66.7	33.3	0.9752
		1466	42.4	66.7	33.2	0.9896
		1467	42.4	66.7	33.4	1.0112
		1468	42.4	66.7	33.3	1.0004
		1469	42.4	66.7	33.4	0.9716
		1470	42.4	66.6	33.3	0.9932
		1471	42.4	66.6	33.3	1.0004
		1472	42.4	66.7	33.4	0.9968
		1473	42.4	66.7	33.3	1.0256
		1474	42.4	66.7	33.4	1.0364
		1475	42.4	66.7	33.4	1.0436
		1476	42.4	66.7	33.4	1.058
		1477	42.4	66.7	33.5	1.0616
		1478	42.4	66.7	33.6	1.0472
		1479	42.4	66.7	33.6	1.0472
		1480	42.4	66.7	33.6	1.0256
		1481	42.4	66.7	33.6	1.0004
		1482	42.4	66.7	33.7	0.9572
		1483	42.4	66.7	33.7	0.95
		1484	42.4	66.7	33.7	0.95
		1485	42.4	66.7	33.7	1.0328
		1486	42.4	66.7	33.7	1.0328
		1487	42.4	66.7	33.7	1.04
		1488	42.4	66.7	33.7	1.04
		1489	42.4	66.7	33.7	1.0364
		1490	42.4	66.7	33.5	1.0148
		1491	42.4	66.7	33.5	1.0004
		1492	42.3	66.8	33.5	1.0004
		1493	42.3	66.8	33.5	1.0328
		1494	42.3	66.8	33.5	1.004
		1495	42.3	66.8	33.5	1.004
		1496	42.3	66.8	33.6	1.0256
		1497	42.3	66.8	33.6	1.0436
		1498	42.3	66.8	33.6	1.022
		1499	42.3	66.8	33.7	0.9896
		1500	42.3	66.8	33.8	0.9932
		1501	42.3	66.8	33.7	1.0076
		1502	42.3	66.8	33.7	1.022
		1503	42.3	66.8	33.7	1.0436
		1504	42.4	66.8	33.8	1.0724
		1505	42.4	66.8	33.7	1.0616
		1506	42.4	66.8	33.8	1.0616
		1507	42.4	66.8	33.8	1.0652
		1508	42.4	66.8	33.7	1.0544
		1509	42.4	66.8	33.7	1.04
		1510	42.4	66.8	33.7	1.04
		1511	42.4	66.8	33.8	1.0652
		1512	42.4	66.8	33.7	1.0904
		1513	42.4	66.8	33.7	1.0724
		1514	42.4	66.8	33.6	1.0508
		1515	42.4	66.8	33.8	1.0616
		1516	42.4	66.8	33.7	1.1192
		1517	42.4	66.8	33.8	1.1156
		1518	42.4	66.8	33.8	1.0832
		1519	42.4	66.8	33.8	1.0688
		1520	42.4	66.8	33.9	1.0688
		1521	42.4	66.8	34	1.0688
		1522	42.4	66.8	34	1.0148
		1523	42.4	66.9	34.1	1.0364
		1524	42.4	66.9	34	1.0724
		1525	42.4	66.9	34.1	1.0832
		1526	42.4	66.9	34.1	1.0652
		1527	42.4	66.9	34.2	1.0688
		1528	42.4	66.9	34.1	1.076
		1529	42.4	66.9	34.2	1.0436
		1530	42.4	66.9	34.1	1.0004
		1531	42.4	66.9	34	0.986
		1532	42.4	66.9	34	0.986
		1533	42.4	66.9	34.1	0.9932
		1534	42.4	66.9	34.2	1.0004
		1535	42.4	66.9	34.2	1.0184
		1536	42.4	66.9	34.1	1.0148
		1537	42.4	66.9	34.1	1.0292
		1538	42.4	66.9	33.9	1.058
		1539	42.4	66.9	33.9	1.0544
		1540	42.5	66.9	33.8	1.0724
		1541	42.5	67	33.9	1.0688
		1542	42.5	67	33.7	1.0796
		1543	42.5	67	33.8	1.1012
		1544	42.5	67	33.8	1.112
		1545	42.5	67	33.8	1.112
		1546	42.5	67	33.7	1.058
		1547	42.5	67	33.6	1.0364
		1548	42.5	67	33.5	1.0076
		1549	42.5	67	33.6	0.986
		1550	42.5	67	33.7	0.986
		1551	42.5	67	33.6	1.0004
		1552	42.5	67	33.6	1.0436
		1553	42.5	67	33.5	1.0436
		1554	42.5	67	33.6	1.058
		1555	42.5	67	33.5	1.0508
		1556	42.5	67	33.6	1.0184
		1557	42.5	67	33.7	1.0184
		1558	42.5	67	33.6	1.0184
		1559	42.5	67	33.5	1.022
		1560	42.5	67	33.4	1.022
		1561	42.5	67	33.4	1.0976
		1562	42.5	67	33.7	1.094
		1563	42.5	67	33.7	1.076
		1564	42.5	67	33.7	1.0688
		1565	42.5	67	33.7	1.0976
		1566	42.5	67	33.6	1.1156
		1567	42.5	67	33.8	1.0904
		1568	42.5	67	33.8	1.0796
		1569	42.5	67	33.9	1.0796
		1570	42.5	67	33.8	1.0544
		1571	42.5	67.1	33.8	1.0544
		1572	42.5	67.1	33.6	1.0544
		1573	42.5	67.1	33.6	1.04
		1574	42.5	67.1	33.6	1.0436
		1575	42.5	67.1	33.6	1.0436
		1576	42.5	67.1	33.6	1.0508
		1577	42.5	67.1	33.7	1.0652
		1578	42.5	67.1	33.6	1.0652
		1579	42.5	67.1	33.5	1.0652
		1580	42.5	67.1	33.6	1.0724
		1581	42.5	67.1	33.5	1.0724
		1582	42.5	67.1	33.5	1.0976
		1583	42.5	67.1	33.6	1.0832
		1584	42.5	67.1	33.6	1.094
		1585	42.5	67.1	33.6	1.0472
		1586	42.5	67.1	33.7	1.076
		1587	42.5	67.1	33.7	1.0724
		1588	42.5	67.1	33.7	1.0652
		1589	42.5	67.1	33.7	1.0652
		1590	42.5	67.1	33.7	1.0652
		1591	42.5	67.1	33.8	1.0868
		1592	42.5	67.1	33.7	1.1012
		1593	42.5	67.1	33.7	1.0868
		1594	42.5	67.1	33.6	1.0904
		1595	42.5	67.1	33.6	1.094
		1596	42.5	67.1	33.6	1.0724
		1597	42.5	67.1	33.7	1.0508
		1598	42.5	67.1	33.7	1.0652
		1599	42.5	67.1	33.6	1.0796
		1600	42.5	67.1	33.6	1.076
		1601	42.5	67.1	33.6	1.0616
		1602	42.5	67.1	33.7	1.0616
		1603	42.5	67.1	33.6	1.058
		1604	42.5	67.1	33.6	1.0076
		1605	42.5	67.1	33.6	1.0076
		1606	42.5	67.2	33.5	1.0148
		1607	42.5	67.1	33.5	1.0148
		1608	42.5	67.2	33.4	1.0148
		1609	42.5	67.2	33.3	1.0256
		1610	42.5	67.2	33.4	1.0652
		1611	42.5	67.2	33.4	1.0868
		1612	42.5	67.2	33.4	1.076
		1613	42.5	67.2	33.5	1.0724
		1614	42.5	67.2	33.5	1.0724
		1615	42.5	67.2	33.5	1.04
		1616	42.5	67.2	33.7	0.9752
		1617	42.5	67.2	33.6	0.9752
		1618	42.5	67.2	33.8	0.9752
		1619	42.5	67.2	33.6	0.968
		1620	42.5	67.2	33.7	0.9788
		1621	42.5	67.2	33.7	0.9788
		1622	42.5	67.2	33.7	1.1084
		1623	42.5	67.2	33.7	1.0904
		1624	42.5	67.2	33.7	1.0508
		1625	42.5	67.2	33.7	1.0256
		1626	42.5	67.2	33.6	0.9968
		1627	42.5	67.2	33.5	0.9896
		1628	42.5	67.2	33.5	0.986
		1629	42.5	67.2	33.5	1.0004
		1630	42.5	67.2	33.5	1.004
		1631	42.5	67.2	33.6	1.0076
		1632	42.4	67.2	33.5	1.0112
		1633	42.4	67.2	33.6	1.0256
		1634	42.4	67.2	33.6	1.0724
		1635	42.4	67.2	33.5	1.0616
		1636	42.4	67.2	33.6	1.058
		1637	42.4	67.2	33.7	1.0472
		1638	42.4	67.2	33.9	1.04
		1639	42.4	67.3	33.7	1.0616
		1640	42.4	67.3	33.7	1.04
		1641	42.4	67.3	33.7	1.04
		1642	42.4	67.3	33.8	1.0184
		1643	42.4	67.3	33.7	0.9932
		1644	42.4	67.3	33.8	0.9824
		1645	42.4	67.3	33.9	0.986
		1646	42.4	67.3	34.1	0.9896
		1647	42.4	67.3	34	1.0112
		1648	42.4	67.3	33.9	1.0472
		1649	42.4	67.3	34	1.0652
		1650	42.4	67.3	33.9	1.0652
		1651	42.4	67.3	34.1	1.0688
		1652	42.4	67.3	34.2	1.0544
		1653	42.4	67.3	34.2	1.0544
		1654	42.4	67.3	34.1	1.0688
		1655	42.4	67.3	34.1	1.0724
		1656	42.5	67.3	34.2	1.0724
		1657	42.5	67.3	34.2	1.0724
		1658	42.5	67.3	34.2	1.0724
		1659	42.5	67.3	34.2	1.0616
		1660	42.5	67.3	34.3	1.0616
		1661	42.5	67.3	34.3	0.9824
		1662	42.5	67.3	34.5	0.9716
		1663	42.5	67.3	34.3	0.9752
		1664	42.5	67.3	34.3	0.9752
		1665	42.5	67.3	34.3	0.9716
		1666	42.5	67.3	34.3	0.9896
		1667	42.5	67.3	34.4	1.004
		1668	42.5	67.3	34.5	1.004
		1669	42.5	67.3	34.5	1.004
		1670	42.5	67.3	34.2	1.0076
		1671	42.5	67.3	34.2	1.004
		1672	42.5	67.3	34.3	1.04
		1673	42.5	67.3	34.2	1.0796
		1674	42.5	67.3	34.3	1.0904
		1675	42.5	67.3	34.4	1.0832
		1676	42.5	67.4	34.3	1.0616
		1677	42.5	67.4	34.3	1.0436
		1678	42.5	67.4	34.3	1.0436
		1679	42.5	67.3	34.2	1.0436
		1680	42.5	67.3	34.4	1.0292
		1681	42.5	67.4	34.3	1.0256
		1682	42.5	67.4	34.4	1.004
		1683	42.5	67.4	34.3	1.0184
		1684	42.5	67.4	34.2	1.022
		1685	42.5	67.4	34.2	1.004
		1686	42.5	67.4	34.2	0.9788
		1687	42.5	67.4	34.3	0.9824
		1688	42.5	67.4	34.2	1.004
		1689	42.5	67.4	34.1	1.0004
		1690	42.5	67.4	34.1	1.004
		1691	42.5	67.4	34	0.9824
		1692	42.5	67.4	34.2	1.022
		1693	42.5	67.4	34.2	1.0256
		1694	42.5	67.4	34.1	1.0436
		1695	42.5	67.4	34	1.04
		1696	42.5	67.4	34	1.0436
		1697	42.5	67.4	33.9	1.0472
		1698	42.5	67.4	33.8	1.0364
		1699	42.5	67.4	33.9	1.0184
		1700	42.5	67.4	33.8	1.022
		1701	42.5	67.4	33.8	1.0328
		1702	42.5	67.4	33.9	1.0184
		1703	42.5	67.4	34	1.0004
		1704	42.5	67.4	34	1.0004
		1705	42.6	67.4	33.9	0.986
		1706	42.5	67.4	33.8	1.0292
		1707	42.5	67.4	33.7	1.0436
		1708	42.6	67.4	33.8	1.0436
		1709	42.6	67.4	33.7	1.0364
		1710	42.6	67.4	33.7	0.9968
		1711	42.6	67.4	33.6	0.9572
		1712	42.6	67.4	33.5	0.9428
		1713	42.6	67.4	33.5	0.9464
		1714	42.6	67.4	33.6	0.968
		1715	42.6	67.4	33.6	1.0004
		1716	42.6	67.4	33.7	1.0076
		1717	42.6	67.4	33.8	1.0076
		1718	42.6	67.4	33.8	1.0184
		1719	42.6	67.4	33.8	1.0688
		1720	42.6	67.4	33.8	1.0724
		1721	42.6	67.4	33.8	1.076
		1722	42.6	67.4	33.8	0.9464
		1723	42.6	67.4	33.8	0.9356
		1724	42.6	67.4	33.9	0.9464
		1725	42.6	67.5	34	0.9572
		1726	42.6	67.5	34	1.0436
		1727	42.6	67.5	34.1	1.0436
		1728	42.6	67.5	34.1	1.0364
		1729	42.6	67.5	34.1	1.022
		1730	42.6	67.5	34.1	1.0832
		1731	42.6	67.5	34.2	1.1084
		1732	42.6	67.5	34.2	1.1084
		1733	42.6	67.5	34.2	1.0904
		1734	42.6	67.5	34.2	1.04
		1735	42.6	67.5	34.1	1.0256
		1736	42.6	67.5	34.1	1.0292
		1737	42.6	67.5	34.2	1.0472
		1738	42.6	67.5	34.2	1.058
		1739	42.6	67.5	34.2	1.0544
		1740	42.6	67.5	34.3	1.0868
		1741	42.6	67.5	34.3	1.0976
		1742	42.6	67.5	34.2	1.0832
		1743	42.6	67.5	34.4	1.058
		1744	42.6	67.5	34.2	1.0508
		1745	42.6	67.5	34.3	1.0436
		1746	42.6	67.5	34.2	1.04
		1747	42.6	67.5	34.2	1.0148
		1748	42.6	67.5	34.4	0.9824
		1749	42.6	67.5	34.1	0.9788
		1750	42.6	67.5	34	0.9896
		1751	42.6	67.6	34	0.9896
		1752	42.6	67.6	34	0.9608
		1753	42.6	67.6	33.9	0.968
		1754	42.6	67.6	33.9	0.9392
		1755	42.6	67.6	34	1.0112
		1756	42.6	67.6	34	1.022
		1757	42.6	67.6	33.9	1.022
		1758	42.6	67.6	33.9	1.022
		1759	42.6	67.6	33.9	1.0184
		1760	42.6	67.6	33.9	1.0184
		1761	42.6	67.6	33.9	1.0616
		1762	42.6	67.6	33.9	1.0832
		1763	42.6	67.6	33.9	1.0868
		1764	42.6	67.6	33.8	1.0868
		1765	42.6	67.6	33.8	1.0688
		1766	42.6	67.6	34	1.0256
		1767	42.6	67.6	33.8	1.0112
		1768	42.6	67.6	34.1	1.0148
		1769	42.6	67.6	33.9	1.0184
		1770	42.6	67.6	33.9	1.022
		1771	42.6	67.6	33.8	1.04
		1772	42.6	67.6	33.9	1.0328
		1773	42.6	67.6	33.8	0.9896
		1774	42.6	67.6	33.9	0.9788
		1775	42.6	67.6	34	0.986
		1776	42.6	67.6	34.1	1.0076
		1777	42.6	67.6	34	1.04
		1778	42.6	67.6	34.3	1.0436
		1779	42.6	67.6	34.3	1.0436
		1780	42.6	67.6	34.3	1.0652
		1781	42.6	67.6	34.3	1.0796
		1782	42.6	67.6	34.2	1.0724
		1783	42.6	67.6	34.2	1.0436
		1784	42.6	67.6	34.3	1.0292
		1785	42.6	67.6	34.2	1.0292
		1786	42.6	67.6	34.2	1.0256
		1787	42.6	67.6	34.2	1.0292
		1788	42.6	67.7	34.1	1.058
		1789	42.6	67.6	34	1.0688
		1790	42.6	67.6	34	1.0832
		1791	42.6	67.6	34.1	1.0832
		1792	42.6	67.6	34.2	1.0292
		1793	42.6	67.6	34.1	1.0004
		1794	42.6	67.7	34	0.9896
		1795	42.6	67.7	34	1.022
		1796	42.6	67.7	34.1	1.022
		1797	42.6	67.7	34.1	1.022
		1798	42.6	67.6	34	1.0292
		1799	42.6	67.6	34	1.0364
		1800	42.6	67.7	34	1.0472
		1801	42.6	67.7	34	1.0724
		1802	42.6	67.7	34.1	1.0832
		1803	42.6	67.7	34.1	1.0868
		1804	42.6	67.6	34.1	1.0868
		1805	42.6	67.6	34.2	1.0904
		1806	42.6	67.6	34.2	1.04
		1807	42.6	67.7	34.3	1.0328
		1808	42.6	67.6	34.2	1.0508
		1809	42.6	67.6	34.2	1.058
		1810	42.6	67.6	34.2	1.058
		1811	42.6	67.6	34.1	1.0616
		1812	42.6	67.6	34.3	1.0652
		1813	42.6	67.7	34.3	1.0652
		1814	42.6	67.7	34.3	1.0436
		1815	42.6	67.7	34.3	1.0364
		1816	42.6	67.7	34.3	1.0364
		1817	42.6	67.7	34.3	1.0436
		1818	42.6	67.7	34.4	1.0508
		1819	42.6	67.7	34.2	1.0292
		1820	42.6	67.7	34.2	1.0292
		1821	42.6	67.7	34.1	1.0292
		1822	42.6	67.7	34.1	1.0364
		1823	42.6	67.7	34.1	1.0616
		1824	42.6	67.7	34	1.0796
		1825	42.6	67.7	34.1	1.094
		1826	42.6	67.7	34	1.0328
		1827	42.6	67.7	34	1.0328
		1828	42.6	67.7	34	1.04
		1829	42.7	67.7	34.1	1.0868
		1830	42.7	67.7	34.2	1.0364
		1831	42.6	67.7	34.2	1.0112
		1832	42.6	67.7	34.2	1.0076
		1833	42.6	67.7	34.2	1.0184
		1834	42.6	67.7	34.2	1.0832
		1835	42.6	67.7	34.2	1.0868
		1836	42.6	67.7	34.1	1.0832
		1837	42.6	67.7	34.1	1.0652
		1838	42.6	67.7	34.1	1.0148
		1839	42.6	67.7	34.1	0.9896
		1840	42.6	67.7	34.1	0.9608
		1841	42.6	67.7	33.9	0.9644
		1842	42.6	67.7	33.9	0.9752
		1843	42.6	67.7	33.9	1.0472
		1844	42.6	67.7	33.8	1.058
		1845	42.6	67.7	33.9	1.0976
		1846	42.6	67.7	33.8	1.1264
		1847	42.6	67.7	33.8	1.1408
		1848	42.6	67.7	33.7	1.1408
		1849	42.6	67.7	33.7	1.1264
		1850	42.6	67.7	33.8	1.1084
		1851	42.6	67.7	33.7	1.0508
		1852	42.6	67.7	33.8	1.0508
		1853	42.6	67.7	33.8	1.0472
		1854	42.6	67.7	33.8	1.0472
		1855	42.6	67.7	33.7	0.9932
		1856	42.6	67.7	33.8	0.9896
		1857	42.6	67.7	33.8	0.9896
		1858	42.6	67.7	33.8	0.9932
		1859	42.6	67.7	33.9	1.0112
		1860	42.6	67.7	33.8	1.0292
		1861	42.6	67.7	33.8	0.986
		1862	42.6	67.7	33.7	0.9752
		1863	42.6	67.7	33.6	0.9716
		1864	42.6	67.7	33.7	0.9932
		1865	42.6	67.7	33.9	1.0436
		1866	42.6	67.7	33.8	1.0508
		1867	42.6	67.7	33.9	1.0472
		1868	42.6	67.7	33.8	1.0436
		1869	42.6	67.7	33.8	1.0436
		1870	42.6	67.7	33.8	1.0544
		1871	42.6	67.7	33.7	1.0868
		1872	42.6	67.7	33.8	1.058
		1873	42.6	67.7	33.9	1.058
		1874	42.6	67.7	33.9	1.04
		1875	42.6	67.7	34.2	1.0328
		1876	42.6	67.7	34.3	1.0328
		1877	42.6	67.7	34.1	1.0112
		1878	42.6	67.7	34.1	1.004
		1879	42.6	67.7	34.2	1.004
		1880	42.6	67.7	34	0.986
		1881	42.6	67.7	34.1	0.9752
		1882	42.6	67.7	34.1	0.9824
		1883	42.6	67.7	34	0.9824
		1884	42.6	67.7	34	1.0112
		1885	42.6	67.7	33.9	1.0148
		1886	42.6	67.7	33.8	1.0148
		1887	42.6	67.7	33.9	1.0112
		1888	42.6	67.7	33.8	0.9716
		1889	42.6	67.7	33.7	0.9752
		1890	42.6	67.7	33.7	1.0076
		1891	42.6	67.7	33.6	1.0076
		1892	42.6	67.8	33.7	1.0076
		1893	42.6	67.8	33.7	1.0184
		1894	42.6	67.8	33.7	1.0004
		1895	42.6	67.8	33.6	0.9608
		1896	42.6	67.7	33.7	0.9716
		1897	42.6	67.8	33.6	0.9824
		1898	42.6	67.8	33.6	0.9608
		1899	42.6	67.8	33.8	0.9536
		1900	42.6	67.8	33.7	0.9572
		1901	42.6	67.8	33.8	0.9536
		1902	42.6	67.8	33.7	0.95
		1903	42.6	67.8	33.8	0.9464
		1904	42.6	67.8	33.7	0.9464
		1905	42.6	67.8	33.6	0.9536
		1906	42.6	67.8	33.6	0.986
		1907	42.6	67.8	33.7	0.9932
		1908	42.6	67.8	33.7	0.9824
		1909	42.6	67.8	33.7	0.9716
		1910	42.6	67.8	33.8	0.9716
		1911	42.6	67.8	33.7	0.9896
		1912	42.6	67.7	33.8	1.0184
		1913	42.6	67.7	33.8	1.022
		1914	42.6	67.8	33.9	1.022
		1915	42.6	67.8	33.8	1.0184
		1916	42.6	67.7	33.7	1.0184
		1917	42.6	67.7	33.8	1.0184
		1918	42.6	67.8	33.7	1.0364
		1919	42.6	67.8	33.8	1.0256
		1920	42.6	67.8	33.6	1.0112
		1921	42.6	67.8	33.6	1.0076
		1922	42.5	67.8	33.7	1.004
		1923	42.5	67.8	33.8	0.9824
		1924	42.5	67.8	33.8	1.004
		1925	42.5	67.8	33.7	0.9896
		1926	42.5	67.8	33.6	1.0076
		1927	42.5	67.8	33.6	1.0472
		1928	42.5	67.8	33.7	1.0436
		1929	42.5	67.8	33.8	1.0004
		1930	42.5	67.8	33.8	0.986
		1931	42.5	67.8	33.8	1.0004
		1932	42.5	67.8	33.8	1.0292
		1933	42.5	67.8	33.9	1.0292
		1934	42.5	67.8	33.8	0.9644
		1935	42.5	67.8	33.8	0.9644
		1936	42.5	67.8	33.7	0.968
		1937	42.5	67.8	33.7	0.9752
		1938	42.5	67.8	33.7	0.9932
		1939	42.5	67.9	33.8	1.0544
		1940	42.5	67.9	33.7	1.0544
		1941	42.5	67.9	33.7	1.04
		1942	42.5	67.8	33.8	1.1156
		1943	42.5	67.9	33.9	1.0652
		1944	42.5	67.9	34	1.058
		1945	42.5	67.9	34.1	1.022
		1946	42.5	67.9	34.2	0.9932
		1947	42.5	67.9	34.1	0.9788
		1948	42.5	67.9	34.1	0.9716
		1949	42.5	67.9	34.1	0.9716
		1950	42.5	67.9	34.2	0.9716
		1951	42.5	67.9	34.1	1.0112
		1952	42.6	67.9	34.2	1.0292
		1953	42.6	67.9	34.2	1.04
		1954	42.6	67.9	34.3	1.0436
		1955	42.6	67.9	34.4	1.0364
		1956	42.6	67.9	34.5	1.0616
		1957	42.6	67.9	34.4	1.0652
		1958	42.6	67.9	34.4	1.0616
		1959	42.6	67.9	34.4	1.0508
		1960	42.6	67.9	34.4	1.0616
		1961	42.6	67.9	34.2	1.0652
		1962	42.6	67.9	34.1	1.058
		1963	42.6	67.9	34.1	1.058
		1964	42.6	67.9	34.1	1.094
		1965	42.6	67.9	34.2	1.04
		1966	42.6	67.9	34.2	1.0292
		1967	42.6	67.9	34.4	1.0292
		1968	42.6	67.9	34.4	1.0328
		1969	42.6	67.9	34.4	1.0472
		1970	42.6	67.9	34.3	1.04
		1971	42.6	67.9	34.3	0.9932
		1972	42.6	67.9	34.2	1.022
		1973	42.6	67.9	34.1	1.0328
		1974	42.6	67.9	34	1.0364
		1975	42.6	67.9	34	1.0328
		1976	42.6	67.9	34.2	1.0076
		1977	42.6	67.9	34.1	1.0004
		1978	42.6	67.9	34	1.004
		1979	42.6	67.9	34	1.0112
		1980	42.6	67.9	34	1.0292
		1981	42.5	67.9	33.8	1.0328
		1982	42.5	67.9	33.8	1.0292
		1983	42.5	67.9	33.8	1.0292
		1984	42.6	67.9	33.9	1.0004
		1985	42.5	67.9	34	0.9968
		1986	42.5	67.9	34	1.0328
		1987	42.6	67.9	33.9	1.0328
		1988	42.6	67.9	34	1.0292
		1989	42.6	67.9	34.1	1.022
		1990	42.6	67.9	34	0.9716
		1991	42.6	67.9	34.1	0.986
		1992	42.6	67.9	34.1	1.0112
		1993	42.6	68	34.1	1.004
		1994	42.6	68	34.2	1.004
		1995	42.6	68	34.1	1.0508
		1996	42.6	68	34.1	1.0364
		1997	42.6	68	34.1	1.0436
		1998	42.6	68	34.1	1.0544
		1999	42.6	68	34.1	1.0544
[truncated: 1,001 more rows]

## Sheet: Fig.5 c
		PV temperature (°C)	Transpiration (L/h/m2)
	No cooling	68.8	N/A
	Water cooling	43.2	1.12
	Saline cooling	43.8	1.07

[truncated: 5 more sheets: Fig.5 d, Fig. 6b, Fig. 6c, Fig. 6d, Fig. 6e]
